# Supplementary material for: Vitamin A Deficiency Exacerbates Gut Microbiota Dysbiosis and Cognitive Deficits in Amyloid Precursor Protein/Presenilin 1 Transgenic Mice
Source: Front Aging Neurosci. 2021 Nov 1;13:753351. doi: 10.3389/fnagi.2021.753351 (PMC8591312; doi:10.3389/fnagi.2021.753351)
Supplement: Supplementary file 1 [file Table_1.XLSX]

## Sheet: 两组差异检验统计表
Mann-Whitney U test
Genus name	VAD-Mean(%)	VAD-Sd(%)	VAN-Mean(%)	VAN-Sd(%)	P value
g__Lactobacillus	12.51	8.407	26.98	17.38	0.02113
g__norank_f__Muribaculaceae	15.88	10.52	10.98	9.989	0.3447
g__Faecalibaculum	10.07	16.24	13.71	12.79	0.8501
g__Romboutsia	5.907	6.03	10.38	6.186	0.1212
g__Desulfovibrio	3.8	3.921	6.754	10.16	0.6776
g__Candidatus_Saccharimonas	2.912	2.523	4.641	5.45	0.7336
g__Coriobacteriaceae_UCG-002	5.591	12.7	1.378	2.378	0.3829
g__Bacteroides	4.803	8.315	1.388	1.132	0.4274
g__Escherichia-Shigella	1.523	3.279	4.19	8.7	0.1859
g__Streptococcus	4.655	7.616	0.7228	1.025	0.6232
g__norank_f__norank_o__Clostridia_UCG-014	3.956	5.278	0.8146	0.6238	0.009108
g__Alistipes	3.166	2.396	1.336	0.722	0.06402
g__unclassified_f__Lachnospiraceae	2.277	2.289	2.071	2.642	0.4727
g__Enterorhabdus	2.661	2.968	1.093	0.6216	0.3447
g__Rikenella	1.855	1.447	1.748	1.021	0.6232
g__Turicibacter	1.719	2.668	0.6523	1.253	0.3744
g__norank_f__Lachnospiraceae	1.21	1.906	1.096	1.611	0.3075
g__Odoribacter	1.293	0.8615	0.7935	0.6342	0.2413
g__Akkermansia	0.6652	1.356	1.367	3.347	0.966
g__Clostridium_sensu_stricto_1	1.785	3.42	0.099	0.1041	0.4274
g__Enterococcus	1.155	1.338	0.4959	0.7098	0.8501
g__Mucispirillum	0.8952	1.385	0.339	0.9568	0.06402
g__Blautia	0.4351	0.7367	0.7542	1.449	0.8501
g__Lachnospiraceae_NK4A136_group	0.5326	0.8264	0.4612	0.8892	0.6776
g__norank_f__Oscillospiraceae	0.8532	1.497	0.1342	0.15	0.162
g__Enterobacter	0.05206	0.1194	0.9324	2.944	0.9377
g__Parvibacter	0.5377	0.5862	0.2811	0.1721	0.6232
g__Erysipelatoclostridium	0.05115	0.06549	0.6281	1.331	0.3642
g__norank_f__Ruminococcaceae	0.4383	0.6432	0.1749	0.1476	0.8501
g__Lachnoclostridium	0.2336	0.2725	0.3692	0.4863	1
g__Monoglobus	0.4302	0.6349	0.1547	0.1288	0.623
g__Colidextribacter	0.3594	0.2539	0.1598	0.181	0.0539
g__Helicobacter	0.259	0.2506	0.2079	0.2674	0.5204
g__Bifidobacterium	0.02619	0.02641	0.4363	1.02	0.5708
g__Acinetobacter	0.4064	1.181	0.05119	0.09986	0.8199
g__Anaerotruncus	0.3979	0.9999	0.02289	0.03604	0.1211
g__norank_f__norank_o__Clostridia_vadinBB60_group	0.3137	0.6323	0.08562	0.1086	0.4727
g__Oscillibacter	0.3211	0.6183	0.07049	0.09065	0.6232
g__norank_f__Erysipelotrichaceae	0.2233	0.3058	0.1667	0.4122	0.3447
g__Lachnospiraceae_UCG-006	0.1585	0.2101	0.1991	0.1989	0.5708
g__Parabacteroides	0.2185	0.2681	0.1235	0.1243	0.8501
g__Roseburia	0.2807	0.4953	0.02857	0.03925	0.03764
g__Lactococcus	0.2376	0.3593	0.06428	0.05634	0.4727
g__Tuzzerella	0.2289	0.4669	0.0557	0.09923	0.1212
g__norank_f__Eubacterium_coprostanoligenes_group	0.007369	0.0196	0.2686	0.643	0.1008
g__unclassified_f__Ruminococcaceae	0.1651	0.1644	0.1079	0.08636	0.3847
g__GCA-900066575	0.222	0.5307	0.01643	0.01629	0.5204
g__norank_f__norank_o__Gastranaerophilales	0.1224	0.1491	0.1009	0.09996	0.6776
g__norank_f__Eggerthellaceae	0.1644	0.1885	0.03465	0.02422	0.08897
g__unclassified_f__Oscillospiraceae	0.1583	0.2915	0.03248	0.04006	0.6232
g__Bilophila	0.1386	0.3281	0.03444	0.0349	0.8501
g__Family_XIII_AD3011_group	0.1042	0.1231	0.062	0.06309	0.6764
g__norank_f__norank_o__RF39	0.1626	0.1461	0.0005868	0.0009473	0.0001317
g__norank_f__Peptococcaceae	0.09307	0.1076	0.06165	0.08994	0.3075
g__Intestinimonas	0.1327	0.1765	0.0183	0.02261	0.02113
g__Marvinbryantia	0.11	0.1211	0.03808	0.02713	0.06402
g__Muribaculum	0.03504	0.05592	0.06073	0.07736	0.471
g__norank_f__Christensenellaceae	0.04984	0.03631	0.0333	0.02947	0.2413
g__UCG-009	0.07519	0.1893	0.007851	0.004891	0.6227
g__Corynebacterium	0.06819	0.1337	0.007536	0.02313	0.06659
g__NK4A214_group	0.04279	0.04679	0.03236	0.05102	0.4693
g__Staphylococcus	0.051	0.07304	0.02313	0.03557	0.6117
g__Gordonibacter	0.05009	0.05301	0.02267	0.01599	0.273
g__norank_f__UCG-010	0.02359	0.02048	0.04754	0.06608	0.6771
g__unclassified_p__Firmicutes	0.01829	0.0289	0.04494	0.04769	0.2025
g__Eubacterium_nodatum_group	0.03946	0.0611	0.02165	0.0339	0.2413
g__Negativibacillus	0.04964	0.08109	0.01068	0.01034	0.5966
g__A2	0.03526	0.07435	0.02472	0.06766	0.07807
g__unclassified_f__Peptostreptococcaceae	0.02634	0.04243	0.02836	0.03372	0.6569
g__Leuconostoc	0.03418	0.04882	0.01058	0.008097	0.8798
g__Rhodococcus	0.03619	0.07532	0.007038	0.006433	0.9698
g__Eisenbergiella	0.003225	0.007576	0.03999	0.07544	0.6389
g__unclassified_o__Bacteroidales	0.02125	0.03569	0.02122	0.03772	0.9054
g__Anaerofustis	0.02921	0.04735	0.01206	0.01353	0.5452
g__Harryflintia	0.03156	0.04377	0.00938	0.01352	0.3744
g__UBA1819	0.02451	0.02597	0.01122	0.01639	0.1857
g__Eubacterium_brachy_group	0.01733	0.01141	0.01718	0.01249	1
g__norank_f__norank_o__norank_c__Clostridia	0.01577	0.02826	0.01659	0.02556	0.5149
g__unclassified_c__Bacilli	0.005254	0.009692	0.02682	0.04124	0.1575
g__unclassified_c__Clostridia	0.0172	0.01048	0.01342	0.009318	0.6232
g__unclassified_o__Lactobacillales	0.02119	0.04344	0.007731	0.01412	0.9646
g__Lachnospiraceae_FCS020_group	0.02339	0.0489	0.005377	0.006501	0.5678
g__Parasutterella	0.01922	0.03147	0.006939	0.01434	0.4238
g__Eubacterium_ventriosum_group	0.02052	0.05124	0.005621	0.007559	0.7898
g__Bradyrhizobium	0.02125	0.04551	0.003808	0.003889	0.6489
g__ASF356	0.02337	0.05986	0.001208	0.001916	0.264
g__Rodentibacter	0.02248	0.0539	0	0	0.03498
g__Burkholderia-Caballeronia-Paraburkholderia	0.01826	0.04387	0.001854	0.002204	0.7721
g__Acetatifactor	0.01442	0.0323	0.003473	0.004203	0.7214
g__Globicatella	0.01628	0.02997	0.001605	0.002055	0.3621
g__Ralstonia	0.01065	0.0224	0.003074	0.002544	1
g__Peptococcus	0.01173	0.02377	0.0008464	0.001101	0.5792
g__Christensenellaceae_R-7_group	0.01122	0.01095	0.0007513	0.001586	0.02958
g__Anaerovorax	0.01004	0.02464	0.001045	0.001114	0.967
g__Candidatus_Soleaferrea	0.005191	0.004831	0.005695	0.0115	0.3783
g__Butyricicoccus	0.007265	0.01366	0.0008422	0.001511	0.264
g__Formosa	0	0	0.00757	0.007946	0.005972
g__norank_f__Flavobacteriaceae	0.003383	0.004165	0.004015	0.004938	0.7886
g__Anoxybacillus	0.006314	0.01184	0.0007776	0.001382	0.2674
g__Stenotrophomonas	0.005174	0.007601	0.001618	0.002072	0.7096
g__Eubacterium_xylanophilum_group	0.00522	0.01186	0.0007154	0.002262	0.1497
g__Aerococcus	0.0004406	0.001393	0.005052	0.0153	0.5842
g__Peptostreptococcus	0.003615	0.006871	0.001461	0.00255	0.3849
g__unclassified_f__Anaerovoracaceae	0.004357	0.00581	0	0	0.005972
g__norank_f__Caulobacteraceae	0.004147	0.009566	0.0001968	0.0006224	0.1236
g__Lachnospiraceae_UCG-001	0.004333	0.0137	0	0	0.3681
g__Bosea	0.002638	0.004006	0.001253	0.001971	0.649
g__Candidatus_Arthromitus	0.003578	0.01007	0	0	0.07787
g__UCG-005	0.002338	0.003624	0.0007397	0.001275	0.5059
g__Olsenella	0.00224	0.00388	0.0004075	0.001289	0.2343
g__Sphingomonas	0.002362	0.003553	0	0	0.01493
g__unclassified_f__Eggerthellaceae	0.002321	0.003685	0	0	0.03498
g__Family_XIII_UCG-001	0.001916	0.003443	0.0003776	0.0007969	0.1433
g__Nocardioides	0.001854	0.002761	0.0003798	0.000802	0.1206
g__norank_f__norank_o__Oscillospirales	0.0008372	0.001481	0.001365	0.001277	0.301
g__Microbacterium	0.001816	0.003468	0.0003826	0.0008087	0.376
g__Clostridium_sensu_stricto_12	0.001846	0.003393	0.0002038	0.0006443	0.2343
g__Macrococcus	0.001689	0.003002	0	0	0.07787
g__Wolinella	0.001322	0.00418	0	0	0.3681
g__Arthrobacter	0.00101	0.001401	0.0001968	0.0006224	0.1236
g__Lachnospiraceae_UCG-010	0.001188	0.002407	0	0	0.07787
g__Sphingobium	0.0005831	0.0009454	0.0005835	0.001273	0.8815
g__unclassified_o__Oscillospirales	0.001055	0.002739	0	0	0.1681
g__Kocuria	0.0008331	0.001501	0.0002038	0.0006443	0.2796
g__Weissella	0.0008353	0.002102	0.0001807	0.0005715	0.5842
g__norank_f__norank_o__Rhodospirillales	0.000928	0.002386	0	0	0.1681
g__Brevundimonas	0.0005231	0.001654	0.0003981	0.0008394	0.6704
g__Cloacibacterium	0.0008813	0.002787	0	0	0.3681
g__Paracoccus	0.0004087	0.000865	0.0004189	0.0008851	0.9569
g__Clostridium_sensu_stricto_18	0.0006113	0.0009916	0.0001788	0.0005655	0.2796
g__Atopococcus	0.0007575	0.001284	0	0	0.07787
g__MM2	0.0005527	0.00127	0.0001942	0.0006141	0.5842
g__norank_f__Eubacteriaceae	0.0007256	0.001531	0	0	0.1681
g__Exiguobacterium	0.0004406	0.001393	0.0002461	0.0007783	1
g__norank_f__Rhodobacteraceae	0	0	0.0005609	0.000905	0.07787
g__Rothia	0.0005512	0.001256	0	0	0.1681
g__Actinomyces	0.0005231	0.001654	0	0	0.3681
g__Alloprevotella	0	0	0.0004499	0.0009536	0.1681
g__Anaerosalibacter	0.0004406	0.001393	0	0	0.3681
g__unclassified_f__Rikenellaceae	0.0002144	0.0006779	0.0001991	0.0006297	1
g__Peptoniphilus	0.0003947	0.0008391	0	0	0.1681
g__norank_f__Rhizobiales_Incertae_Sedis	0.0003487	0.001103	0	0	0.3681
