# Supplementary material for: Vitamin A Deficiency Exacerbates Gut Microbiota Dysbiosis and Cognitive Deficits in Amyloid Precursor Protein/Presenilin 1 Transgenic Mice
Source: Front Aging Neurosci. 2021 Nov 1;13:753351. doi: 10.3389/fnagi.2021.753351 (PMC8591312; doi:10.3389/fnagi.2021.753351)
Supplement: Supplementary file 3 [file Table_3.XLSX]

## Sheet: Sheet1
The genera of VAD and VAN groups
Group	Phylum	Class	Order	Family	Genus	Number	Total
VAN only	Bacteroidota	Bacteroidia	Bacteroidales	Prevotellaceae	Alloprevotella	1	3
	Bacteroidota	Bacteroidia	Flavobacteriales	Flavobacteriaceae	Formosa	2
	Proteobacteria	Alphaproteobacteria	Rhodobacterales	Rhodobacteraceae	norank_f__Rhodobacteraceae	3
VAD only	Firmicutes	Clostridia	Eubacteriales	Eubacteriaceae	norank_f__Eubacteriaceae	1	19
	Firmicutes	Bacilli	Lactobacillales	Carnobacteriaceae	Atopococcus	2
	Firmicutes	Clostridia	Clostridiales	Clostridiaceae	Candidatus_Arthromitus	3
	Firmicutes	Clostridia	Peptostreptococcales-Tissierellales	norank_o__Peptostreptococcales-Tissierellales	Anaerosalibacter	4
	Actinobacteriota	Actinobacteria	Actinomycetales	Actinomycetaceae	Actinomyces	5
	Firmicutes	Clostridia	Peptostreptococcales-Tissierellales	Anaerovoracaceae	unclassified_f__Anaerovoracaceae	6
	Bacteroidota	Bacteroidia	Flavobacteriales	Weeksellaceae	Cloacibacterium	7
	Proteobacteria	Alphaproteobacteria	Sphingomonadales	Sphingomonadaceae	Sphingomonas	8
	Proteobacteria	Alphaproteobacteria	Rhodospirillales	norank_o__Rhodospirillales	norank_f__norank_o__Rhodospirillales	9
	Firmicutes	Bacilli	Staphylococcales	Staphylococcaceae	Macrococcus	10
	Actinobacteriota	Actinobacteria	Micrococcales	Micrococcaceae	Rothia	11
	Actinobacteriota	Coriobacteriia	Coriobacteriales	Eggerthellaceae	unclassified_f__Eggerthellaceae	12
	Firmicutes	Clostridia	Lachnospirales	Lachnospiraceae	Lachnospiraceae_UCG-001	13
	Campilobacterota	Campylobacteria	Campylobacterales	Helicobacteraceae	Wolinella	14
	Firmicutes	Clostridia	Peptostreptococcales-Tissierellales	norank_o__Peptostreptococcales-Tissierellales	Peptoniphilus	15
	Proteobacteria	Gammaproteobacteria	Pasteurellales	Pasteurellaceae	Rodentibacter	16
	Firmicutes	Clostridia	Lachnospirales	Lachnospiraceae	Lachnospiraceae_UCG-010	17
	Proteobacteria	Alphaproteobacteria	Rhizobiales	Rhizobiales_Incertae_Sedis	norank_f__Rhizobiales_Incertae_Sedis	18
	Firmicutes	Clostridia	Oscillospirales	unclassified_o__Oscillospirales	unclassified_o__Oscillospirales	19
VAN and VAD	Actinobacteriota	Actinobacteria	Bifidobacteriales	Bifidobacteriaceae	Bifidobacterium	1	120
	Actinobacteriota	Actinobacteria	Corynebacteriales	Corynebacteriaceae	Corynebacterium	2
	Actinobacteriota	Actinobacteria	Corynebacteriales	Nocardiaceae	Rhodococcus	3
	Actinobacteriota	Actinobacteria	Micrococcales	Microbacteriaceae	Microbacterium	4
	Actinobacteriota	Actinobacteria	Micrococcales	Micrococcaceae	Arthrobacter	5
	Actinobacteriota	Actinobacteria	Micrococcales	Micrococcaceae	Kocuria	6
	Actinobacteriota	Actinobacteria	Propionibacteriales	Nocardioidaceae	Nocardioides	7
	Actinobacteriota	Coriobacteriia	Coriobacteriales	Atopobiaceae	Coriobacteriaceae_UCG-002	8
	Actinobacteriota	Coriobacteriia	Coriobacteriales	Atopobiaceae	Olsenella	9
	Actinobacteriota	Coriobacteriia	Coriobacteriales	Eggerthellaceae	Enterorhabdus	10
	Actinobacteriota	Coriobacteriia	Coriobacteriales	Eggerthellaceae	Gordonibacter	11
	Actinobacteriota	Coriobacteriia	Coriobacteriales	Eggerthellaceae	Parvibacter	12
	Actinobacteriota	Coriobacteriia	Coriobacteriales	Eggerthellaceae	norank_f__Eggerthellaceae	13
	Bacteroidota	Bacteroidia	Bacteroidales	Bacteroidaceae	Bacteroides	14
	Bacteroidota	Bacteroidia	Bacteroidales	Marinifilaceae	Odoribacter	15
	Bacteroidota	Bacteroidia	Bacteroidales	Muribaculaceae	Muribaculum	16
	Bacteroidota	Bacteroidia	Bacteroidales	Muribaculaceae	norank_f__Muribaculaceae	17
	Bacteroidota	Bacteroidia	Bacteroidales	Rikenellaceae	Alistipes	18
	Bacteroidota	Bacteroidia	Bacteroidales	Rikenellaceae	Rikenella	19
	Bacteroidota	Bacteroidia	Bacteroidales	Rikenellaceae	unclassified_f__Rikenellaceae	20
	Bacteroidota	Bacteroidia	Bacteroidales	Tannerellaceae	Parabacteroides	21
	Bacteroidota	Bacteroidia	Bacteroidales	unclassified_o__Bacteroidales	unclassified_o__Bacteroidales	22
	Bacteroidota	Bacteroidia	Flavobacteriales	Flavobacteriaceae	norank_f__Flavobacteriaceae	23
	Campilobacterota	Campylobacteria	Campylobacterales	Helicobacteraceae	Helicobacter	24
	Cyanobacteria	Vampirivibrionia	Gastranaerophilales	norank_o__Gastranaerophilales	norank_f__norank_o__Gastranaerophilales	25
	Deferribacterota	Deferribacteres	Deferribacterales	Deferribacteraceae	Mucispirillum	26
	Desulfobacterota	Desulfovibrionia	Desulfovibrionales	Desulfovibrionaceae	Bilophila	27
	Desulfobacterota	Desulfovibrionia	Desulfovibrionales	Desulfovibrionaceae	Desulfovibrio	28
	Firmicutes	Bacilli	Bacillales	Bacillaceae	Anoxybacillus	29
	Firmicutes	Bacilli	Erysipelotrichales	Erysipelatoclostridiaceae	Erysipelatoclostridium	30
	Firmicutes	Bacilli	Erysipelotrichales	Erysipelotrichaceae	Faecalibaculum	31
	Firmicutes	Bacilli	Erysipelotrichales	Erysipelotrichaceae	Turicibacter	32
	Firmicutes	Bacilli	Erysipelotrichales	Erysipelotrichaceae	norank_f__Erysipelotrichaceae	33
	Firmicutes	Bacilli	Exiguobacterales	Exiguobacteraceae	Exiguobacterium	34
	Firmicutes	Bacilli	Lactobacillales	Aerococcaceae	Aerococcus	35
	Firmicutes	Bacilli	Lactobacillales	Aerococcaceae	Globicatella	36
	Firmicutes	Bacilli	Lactobacillales	Enterococcaceae	Enterococcus	37
	Firmicutes	Bacilli	Lactobacillales	Lactobacillaceae	Lactobacillus	38
	Firmicutes	Bacilli	Lactobacillales	Leuconostocaceae	Leuconostoc	39
	Firmicutes	Bacilli	Lactobacillales	Leuconostocaceae	Weissella	40
	Firmicutes	Bacilli	Lactobacillales	Streptococcaceae	Lactococcus	41
	Firmicutes	Bacilli	Lactobacillales	Streptococcaceae	Streptococcus	42
	Firmicutes	Bacilli	Lactobacillales	unclassified_o__Lactobacillales	unclassified_o__Lactobacillales	43
	Firmicutes	Bacilli	RF39	norank_o__RF39	norank_f__norank_o__RF39	44
	Firmicutes	Bacilli	Staphylococcales	Staphylococcaceae	Staphylococcus	45
	Firmicutes	Bacilli	unclassified_c__Bacilli	unclassified_c__Bacilli	unclassified_c__Bacilli	46
	Firmicutes	Clostridia	Christensenellales	Christensenellaceae	Christensenellaceae_R-7_group	47
	Firmicutes	Clostridia	Christensenellales	Christensenellaceae	norank_f__Christensenellaceae	48
	Firmicutes	Clostridia	Clostridia_UCG-014	norank_o__Clostridia_UCG-014	norank_f__norank_o__Clostridia_UCG-014	49
	Firmicutes	Clostridia	Clostridia_vadinBB60_group	norank_o__Clostridia_vadinBB60_group	norank_f__norank_o__Clostridia_vadinBB60_group	50
	Firmicutes	Clostridia	Clostridiales	Clostridiaceae	Clostridium_sensu_stricto_1	51
	Firmicutes	Clostridia	Clostridiales	Clostridiaceae	Clostridium_sensu_stricto_12	52
	Firmicutes	Clostridia	Clostridiales	Clostridiaceae	Clostridium_sensu_stricto_18	53
	Firmicutes	Clostridia	Eubacteriales	Anaerofustaceae	Anaerofustis	54
	Firmicutes	Clostridia	Lachnospirales	Lachnospiraceae	A2	55
	Firmicutes	Clostridia	Lachnospirales	Lachnospiraceae	ASF356	56
	Firmicutes	Clostridia	Lachnospirales	Lachnospiraceae	Acetatifactor	57
	Firmicutes	Clostridia	Lachnospirales	Lachnospiraceae	Blautia	58
	Firmicutes	Clostridia	Lachnospirales	Lachnospiraceae	Eisenbergiella	59
	Firmicutes	Clostridia	Lachnospirales	Lachnospiraceae	Eubacterium_ventriosum_group	60
	Firmicutes	Clostridia	Lachnospirales	Lachnospiraceae	Eubacterium_xylanophilum_group	61
	Firmicutes	Clostridia	Lachnospirales	Lachnospiraceae	GCA-900066575	62
	Firmicutes	Clostridia	Lachnospirales	Lachnospiraceae	Lachnoclostridium	63
	Firmicutes	Clostridia	Lachnospirales	Lachnospiraceae	Lachnospiraceae_FCS020_group	64
	Firmicutes	Clostridia	Lachnospirales	Lachnospiraceae	Lachnospiraceae_NK4A136_group	65
	Firmicutes	Clostridia	Lachnospirales	Lachnospiraceae	Lachnospiraceae_UCG-006	66
	Firmicutes	Clostridia	Lachnospirales	Lachnospiraceae	Marvinbryantia	67
	Firmicutes	Clostridia	Lachnospirales	Lachnospiraceae	Roseburia	68
	Firmicutes	Clostridia	Lachnospirales	Lachnospiraceae	Tuzzerella	69
	Firmicutes	Clostridia	Lachnospirales	Lachnospiraceae	norank_f__Lachnospiraceae	70
	Firmicutes	Clostridia	Lachnospirales	Lachnospiraceae	unclassified_f__Lachnospiraceae	71
	Firmicutes	Clostridia	Monoglobales	Monoglobaceae	Monoglobus	72
	Firmicutes	Clostridia	Oscillospirales	Butyricicoccaceae	Butyricicoccus	73
	Firmicutes	Clostridia	Oscillospirales	Butyricicoccaceae	UCG-009	74
	Firmicutes	Clostridia	Oscillospirales	Eubacterium_coprostanoligenes_group	norank_f__Eubacterium_coprostanoligenes_group	75
	Firmicutes	Clostridia	Oscillospirales	Oscillospiraceae	Colidextribacter	76
	Firmicutes	Clostridia	Oscillospirales	Oscillospiraceae	Intestinimonas	77
	Firmicutes	Clostridia	Oscillospirales	Oscillospiraceae	NK4A214_group	78
	Firmicutes	Clostridia	Oscillospirales	Oscillospiraceae	Oscillibacter	79
	Firmicutes	Clostridia	Oscillospirales	Oscillospiraceae	UCG-005	80
	Firmicutes	Clostridia	Oscillospirales	Oscillospiraceae	norank_f__Oscillospiraceae	81
	Firmicutes	Clostridia	Oscillospirales	Oscillospiraceae	unclassified_f__Oscillospiraceae	82
	Firmicutes	Clostridia	Oscillospirales	Ruminococcaceae	Anaerotruncus	83
	Firmicutes	Clostridia	Oscillospirales	Ruminococcaceae	Candidatus_Soleaferrea	84
	Firmicutes	Clostridia	Oscillospirales	Ruminococcaceae	Harryflintia	85
	Firmicutes	Clostridia	Oscillospirales	Ruminococcaceae	Negativibacillus	86
	Firmicutes	Clostridia	Oscillospirales	Ruminococcaceae	UBA1819	87
	Firmicutes	Clostridia	Oscillospirales	Ruminococcaceae	norank_f__Ruminococcaceae	88
	Firmicutes	Clostridia	Oscillospirales	Ruminococcaceae	unclassified_f__Ruminococcaceae	89
	Firmicutes	Clostridia	Oscillospirales	UCG-010	norank_f__UCG-010	90
	Firmicutes	Clostridia	Oscillospirales	norank_o__Oscillospirales	norank_f__norank_o__Oscillospirales	91
	Firmicutes	Clostridia	Peptococcales	Peptococcaceae	Peptococcus	92
	Firmicutes	Clostridia	Peptococcales	Peptococcaceae	norank_f__Peptococcaceae	93
	Firmicutes	Clostridia	Peptostreptococcales-Tissierellales	Anaerovoracaceae	Anaerovorax	94
	Firmicutes	Clostridia	Peptostreptococcales-Tissierellales	Anaerovoracaceae	Eubacterium_brachy_group	95
	Firmicutes	Clostridia	Peptostreptococcales-Tissierellales	Anaerovoracaceae	Eubacterium_nodatum_group	96
	Firmicutes	Clostridia	Peptostreptococcales-Tissierellales	Anaerovoracaceae	Family_XIII_AD3011_group	97
	Firmicutes	Clostridia	Peptostreptococcales-Tissierellales	Anaerovoracaceae	Family_XIII_UCG-001	98
	Firmicutes	Clostridia	Peptostreptococcales-Tissierellales	Peptostreptococcaceae	Peptostreptococcus	99
	Firmicutes	Clostridia	Peptostreptococcales-Tissierellales	Peptostreptococcaceae	Romboutsia	100
	Firmicutes	Clostridia	Peptostreptococcales-Tissierellales	Peptostreptococcaceae	unclassified_f__Peptostreptococcaceae	101
	Firmicutes	Clostridia	norank_c__Clostridia	norank_o__norank_c__Clostridia	norank_f__norank_o__norank_c__Clostridia	102
	Firmicutes	Clostridia	unclassified_c__Clostridia	unclassified_c__Clostridia	unclassified_c__Clostridia	103
	Firmicutes	unclassified_p__Firmicutes	unclassified_p__Firmicutes	unclassified_p__Firmicutes	unclassified_p__Firmicutes	104
	Patescibacteria	Saccharimonadia	Saccharimonadales	Saccharimonadaceae	Candidatus_Saccharimonas	105
	Proteobacteria	Alphaproteobacteria	Caulobacterales	Caulobacteraceae	Brevundimonas	106
	Proteobacteria	Alphaproteobacteria	Caulobacterales	Caulobacteraceae	norank_f__Caulobacteraceae	107
	Proteobacteria	Alphaproteobacteria	Rhizobiales	Beijerinckiaceae	Bosea	108
	Proteobacteria	Alphaproteobacteria	Rhizobiales	Xanthobacteraceae	Bradyrhizobium	109
	Proteobacteria	Alphaproteobacteria	Rhodobacterales	Rhodobacteraceae	Paracoccus	110
	Proteobacteria	Alphaproteobacteria	Sphingomonadales	Sphingomonadaceae	Sphingobium	111
	Proteobacteria	Gammaproteobacteria	Burkholderiales	Burkholderiaceae	Burkholderia-Caballeronia-Paraburkholderia	112
	Proteobacteria	Gammaproteobacteria	Burkholderiales	Burkholderiaceae	Ralstonia	113
	Proteobacteria	Gammaproteobacteria	Burkholderiales	Methylophilaceae	MM2	114
	Proteobacteria	Gammaproteobacteria	Burkholderiales	Sutterellaceae	Parasutterella	115
	Proteobacteria	Gammaproteobacteria	Enterobacterales	Enterobacteriaceae		116
	Proteobacteria	Gammaproteobacteria	Enterobacterales	Enterobacteriaceae	Escherichia-Shigella	117
	Proteobacteria	Gammaproteobacteria	Pseudomonadales	Moraxellaceae	Acinetobacter	118
	Proteobacteria	Gammaproteobacteria	Xanthomonadales	Xanthomonadaceae	Stenotrophomonas	119
	Verrucomicrobiota	Verrucomicrobiae	Verrucomicrobiales	Akkermansiaceae	Akkermansia	120
Total						142
