# Supplementary material for: Vitamin A Deficiency Exacerbates Gut Microbiota Dysbiosis and Cognitive Deficits in Amyloid Precursor Protein/Presenilin 1 Transgenic Mice
Source: Front Aging Neurosci. 2021 Nov 1;13:753351. doi: 10.3389/fnagi.2021.753351 (PMC8591312; doi:10.3389/fnagi.2021.753351)
Supplement: Supplementary file 4 [file Table_4.XLSX]

## Sheet: KEGG功能丰度统计表
KEGG level 3 pathway
Pathway level1	Pathway level2	Pathway level3	Description	VAD1	VAD2	VAD3	VAD4	VAD5	VAD6	VAD7	VAD8	VAD9	VAD10	VAD mean	VAN1	VAN2	VAN3	VAN4	VAN5	VAN6	VAN7	VAN8	VAN9	VAN10	VAN mean	P value
Organismal Systems	Aging	ko04211	Longevity regulating pathway	1.21869e+06	1.46632e+06	1.41052e+06	1.73855e+06	1.32589e+06	2.08937e+06	1.8104e+06	3.21196e+06	1.96161e+06	3.01229e+06	1.92456e+06	4830.42	19937.4	14523.5	12052.6	10427.6	5944.34	4957.61	11766.9	10789	14017.7	10924.7	1.01712e-05
Organismal Systems	Aging	ko04212	Longevity regulating pathway - worm	2.06376e+06	2.28936e+06	3.22658e+06	3.23333e+06	1.93453e+06	3.20585e+06	3.30247e+06	4.06091e+06	2.68584e+06	4.24936e+06	3.0252e+06	157206	109947	108546	107262	93157.4	93697.6	101578	91542.1	107708	136584	110723	9.11056e-07
Organismal Systems	Aging	ko04213	Longevity regulating pathway - multiple species	1.31343e+06	1.58217e+06	2.18757e+06	2.10182e+06	1.42174e+06	2.18867e+06	2.28545e+06	2.73749e+06	1.92341e+06	2.6269e+06	2.03687e+06	22746.2	47404.9	52060.4	28460.2	28205.2	22823.4	32579.4	29005.7	29858.7	65159.4	35830.4	3.38842e-07
Metabolism	Amino acid metabolism	ko00300	Lysine biosynthesis	692109	791114	923371	1.09074e+06	755359	1.31589e+06	1.21638e+06	1.90748e+06	1.07368e+06	1.62576e+06	1.13919e+06	541162	398600	404005	367660	330632	352297	390936	319161	388690	502191	399533	0.000186736
Metabolism	Amino acid metabolism	ko00260	Glycine, serine and threonine metabolism	876783	1.07064e+06	1.41484e+06	1.34007e+06	1.00148e+06	1.51733e+06	1.64437e+06	1.93748e+06	1.54083e+06	1.97657e+06	1.43204e+06	760745	570366	557022	511024	466458	457913	542600	455919	492509	769862	558442	2.33039e-05
Metabolism	Amino acid metabolism	ko00340	Histidine metabolism	735876	792524	804333	694350	622673	967136	1.02837e+06	1.35627e+06	1.2174e+06	1.75512e+06	997405	102317	159984	202374	151524	182180	162134	194240	169582	162677	302597	178961	4.02195e-05
Metabolism	Amino acid metabolism	ko00270	Cysteine and methionine metabolism	1.05823e+06	1.26921e+06	1.63866e+06	1.50414e+06	1.17669e+06	1.83637e+06	1.93273e+06	2.35264e+06	1.7506e+06	2.30947e+06	1.68287e+06	734770	610633	588320	526075	475769	481279	549872	456717	527807	718762	567000	1.70063e-05
Metabolism	Amino acid metabolism	ko00250	Alanine, aspartate and glutamate metabolism	1.18771e+06	1.35968e+06	1.8164e+06	1.77774e+06	1.29754e+06	2.01888e+06	2.15475e+06	2.49266e+06	1.9691e+06	2.62176e+06	1.86962e+06	823677	618436	581604	605013	571193	536724	572987	540201	570571	762845	618325	1.44561e-05
Metabolism	Amino acid metabolism	ko00400	Phenylalanine, tyrosine and tryptophan biosynthesis	692619	864518	982283	1.19277e+06	791735	1.2015e+06	1.03086e+06	1.57897e+06	871006	1.0031e+06	1.02094e+06	243258	301283	378171	228488	257649	234181	361593	258325	254015	587307	310427	2.85608e-06
Metabolism	Amino acid metabolism	ko00220	Arginine biosynthesis	688539	798792	1.05646e+06	861434	684497	1.02663e+06	1.17523e+06	1.38122e+06	1.11606e+06	1.53359e+06	1.03225e+06	272755	281453	293032	230999	229424	232060	277924	221921	235031	393902	266850	1.00114e-05
Metabolism	Amino acid metabolism	ko00330	Arginine and proline metabolism	551004	614214	791277	804205	610015	942984	970037	1.17936e+06	923281	1.28801e+06	867438	197120	268752	234360	207589	181883	164836	179648	168897	209641	284312	209704	1.0339e-05
Metabolism	Amino acid metabolism	ko00290	Valine, leucine and isoleucine biosynthesis	652244	755159	944899	880880	679378	1.11223e+06	1.1697e+06	1.39463e+06	1.05046e+06	1.27665e+06	991622	153624	199136	225527	141994	151440	148593	221990	151573	149400	353575	189685	1.7893e-06
Metabolism	Amino acid metabolism	ko00280	Valine, leucine and isoleucine degradation	517605	634115	845370	836010	597526	942645	951308	1.11312e+06	839741	1.13394e+06	841138	138816	139011	135245	120804	112548	100212	102475	113833	119465	166925	124933	1.55933e-06
Metabolism	Amino acid metabolism	ko00350	Tyrosine metabolism	465772	544988	736434	691543	500144	760158	824706	927604	749563	964274	716519	164928	117671	123266	116985	95657.3	98260.6	106710	89794	106670	158319	117826	1.11914e-06
Metabolism	Amino acid metabolism	ko00310	Lysine degradation	442507	529468	717567	714518	477040	771578	788923	974306	645640	911631	697318	68908.6	74328.6	63909.6	69234.9	58748.1	52350.7	53329.7	60462	72621.3	75726.3	64962	1.24022e-06
Metabolism	Amino acid metabolism	ko00380	Tryptophan metabolism	427023	504389	746398	712600	439642	744130	782112	961689	607814	824679	675048	47351	49761.8	46982.9	46712.7	38626.8	38347.6	38998.3	40360.6	47986.3	55244.7	45037.3	1.22977e-06
Metabolism	Amino acid metabolism	ko00360	Phenylalanine metabolism	477162	575020	876502	757946	491776	700319	820133	859570	716218	951289	722593	48142.5	90149.8	117633	83611.8	76015.4	71157.9	99515.2	73907	76291.4	168050	90447.5	3.8879e-07
Metabolism	Biosynthesis of other secondary metabolites	ko00950	Isoquinoline alkaloid biosynthesis	529094	517273	99835.1	101696	362222	563482	427737	756183	706192	1.21248e+06	527620	11700.1	29370	31119.3	23749.5	28812.3	23597.8	23824.1	24598.5	26540.8	41155.8	26446.8	0.000892317
Metabolism	Biosynthesis of other secondary metabolites	ko00261	Monobactam biosynthesis	432914	499834	711690	510820	398396	573134	724213	821883	709949	1.0087e+06	639153	153943	140709	142112	122269	111588	107789	127794	106787	121745	188786	132352	1.30562e-05
Metabolism	Biosynthesis of other secondary metabolites	ko00521	Streptomycin biosynthesis	428440	514092	843283	706532	438753	734311	794159	797860	611849	702127	657141	315406	195768	187539	219693	192785	189853	205862	191338	197659	275790	217169	3.54907e-06
Metabolism	Biosynthesis of other secondary metabolites	ko00524	Neomycin, kanamycin and gentamicin biosynthesis	419206	473976	588707	466346	375089	564831	611888	761206	626225	1.01241e+06	589989	49270.5	30945.3	33181.6	38956.8	35961.4	33269.3	36763.1	34620.7	37628.5	49241.3	37983.9	6.2184e-06
Metabolism	Biosynthesis of other secondary metabolites	ko00966	Glucosinolate biosynthesis	286063	332722	469938	446951	312759	519080	545582	642042	493162	718881	476718	12046.8	14222.3	18477.4	11927.2	13939.5	13026.8	18970.1	13795.1	12701.5	32201.6	16130.8	2.59338e-06
Metabolism	Biosynthesis of other secondary metabolites	ko00525	Acarbose and validamycin biosynthesis	437516	495653	622022	578366	434678	621569	657198	877522	622881	939884	628729	105575	64630.7	55810.6	68460.6	55792.6	61039.3	62670.8	56949.1	61366.6	76256.6	66855.2	2.04657e-06
Metabolism	Biosynthesis of other secondary metabolites	ko00901	Indole alkaloid biosynthesis	314820	353281	583301	579116	278331	519592	553719	679915	405572	640318	490796	0.033	0.033	0.033	0.033	0.5	0.033	0.033	0.033	0.5	0.5	0.1731	1.70216e-06
Metabolism	Biosynthesis of other secondary metabolites	ko00405	Phenazine biosynthesis	379242	421766	648035	661552	329453	594840	609370	716990	442982	783420	558765	17957.6	18913.8	24871.6	13528.9	15853.2	10034.2	23836.6	16482	14632	44463.6	20057.3	1.50543e-06
Metabolism	Biosynthesis of other secondary metabolites	ko00960	Tropane, piperidine and pyridine alkaloid biosynthesis	410416	464665	583718	600200	435821	709560	722998	905532	622643	828967	628452	22942.9	55386.5	53246.3	40320.8	45398.9	38790.7	42851.7	40822	42399.5	73081.9	45524.1	1.34775e-06
Metabolism	Biosynthesis of other secondary metabolites	ko00232	Caffeine metabolism	250964	324211	444836	466338	289172	473007	478869	611297	430637	628777	439811	3.33	0.033	0.033	4	7	2	4	4	2	11	3.7396	1.44671e-06
Metabolism	Biosynthesis of other secondary metabolites	ko00944	Flavone and flavonol biosynthesis	302058	335738	432959	438860	335658	482073	489661	628633	448428	659403	455347	22844.3	7506.17	1654.42	13670.3	12416.8	10182	7718.17	11635	9137.33	4516.17	10128.1	8.15447e-07
Metabolism	Biosynthesis of other secondary metabolites	ko00311	Penicillin and cephalosporin biosynthesis	326980	381791	522043	486635	359831	550082	600906	685300	558469	687455	515949	65091.8	13010.6	14009.8	33761.7	27957.2	22938.2	20712.5	26370	32175.1	25714.2	28174.1	6.18411e-07
Metabolism	Biosynthesis of other secondary metabolites	ko00940	Phenylpropanoid biosynthesis	388160	457120	617214	608069	447659	657128	683017	877987	602230	774550	611313	11157.5	50021.3	33556.6	42073.6	53080.2	26839.2	36426.5	46550.8	23366.4	36200	35927.2	6.76715e-07
Metabolism	Biosynthesis of other secondary metabolites	ko00965	Betalain biosynthesis	279948	339658	501713	450560	296573	472953	521558	582934	462545	638373	454681	162.95	4765.79	854.96	1288.09	201.5	190.67	22	379.45	26.28	43.42	793.511	7.01787e-07
Metabolism	Biosynthesis of other secondary metabolites	ko00332	Carbapenem biosynthesis	384904	448474	608664	599629	432396	649507	691737	817170	675431	780229	608814	47402.1	41325.8	42582.2	25909	28820.7	32294.7	41399.5	29942.6	29323.6	59013.3	37801.3	5.66485e-07
Metabolism	Biosynthesis of other secondary metabolites	ko00401	Novobiocin biosynthesis	391875	510056	805020	762741	487749	720198	777379	790900	631305	818518	669574	34369.7	58744.6	69510.3	47110.7	55481.7	50812.5	60807	51917.7	54003.8	100779	58353.7	4.53698e-07
Metabolism	Biosynthesis of other secondary metabolites	ko00941	Flavonoid biosynthesis	268529	347080	442693	425364	310283	499568	495425	578078	433693	584373	438508	0.033	0.033	0.033	0.033	0.033	0.033	0.033	0.033	0.033	0.033	0.033	3.75889e-07
Metabolism	Biosynthesis of other secondary metabolites	ko00945	Stilbenoid, diarylheptanoid and gingerol biosynthesis	315725	385779	596944	537202	308298	438058	492097	547338	395200	573830	459047	34	9	0.033	16	23	8	12	11	9	31	15.3033	2.39943e-07
Metabolism	Biosynthesis of other secondary metabolites	ko00404	Staurosporine biosynthesis	274730	355502	475871	475234	327669	488447	485507	566126	431793	595317	447620	4	2	0.033	7	0.033	4	2	10	0.033	1	3.0099	2.20266e-07
Human Diseases	Cancers: Overview	ko05230	Central carbon metabolism in cancer	294127	336191	443657	418191	287540	418402	449742	541683	425659	673487	428868	304473	156203	124589	180212	153385	154932	144776	149603	171245	163743	170316	2.70395e-05
Human Diseases	Cancers: Overview	ko05203	Viral carcinogenesis	215182	273786	465702	423391	253083	484991	512933	612736	370194	567581	417958	47831.6	32884.8	30445.1	33905	32714.9	32780.4	30489.8	30640.1	35681.6	39961.2	34733.4	9.36708e-06
Human Diseases	Cancers: Overview	ko05206	MicroRNAs in cancer	236839	302173	362704	341243	270008	373472	396794	490715	434614	553877	376244	79257.6	51259	39033.4	52335.8	41815.2	39110.8	53314.4	40990.9	46551.1	48480.9	49214.9	1.89623e-06
Human Diseases	Cancers: Overview	ko05200	Pathways in cancer	249353	295990	424417	419394	256435	423809	446881	554866	361081	517369	394960	35489	27449.3	24556.3	34121.5	32048.8	32190.5	29978.3	29723.2	31268.4	28314.2	30514	1.46469e-06
Human Diseases	Cancers: Overview	ko05231	Choline metabolism in cancer	226066	263132	395760	368363	255208	401084	438198	514343	399608	502837	376460	2251.12	11725	11080.5	8106.83	11086.1	9961.92	7876.92	9212.88	8448.32	11818.8	9156.83	1.03107e-06
Human Diseases	Cancers: Overview	ko05204	Chemical carcinogenesis	244677	331704	545530	491859	278665	464559	511997	443865	310853	376188	399990	817.54	19078.4	3464.93	6347.55	790.67	612.03	71.74	1713.19	885.46	249.18	3403.07	8.04422e-07
Human Diseases	Cancers: Overview	ko05205	Proteoglycans in cancer	242725	274645	373236	367679	269003	400194	412974	482069	407367	507416	373731	47738.5	26445	26868.7	30316.8	27293.9	27910.3	28457.8	26679.7	30393.2	36856.3	30896	6.14507e-07
Human Diseases	Cancers: Specific types	ko05211	Renal cell carcinoma	204448	267458	428598	406831	239219	457670	457830	542251	338074	522882	386526	30534.5	11319.5	5091.46	20294.8	16024.8	19597.9	13103.3	15135.6	18604.5	6239.17	15594.6	3.75648e-06
Human Diseases	Cancers: Specific types	ko05222	Small cell lung cancer	217647	278326	392638	325255	204908	399468	431047	548772	297234	399541	349484	96.5	19	18.18	32.5	32.32	24.68	29.32	62	30	66	41.05	2.40227e-06
Human Diseases	Cancers: Specific types	ko05219	Bladder cancer	257312	295096	424662	407623	239171	408717	426342	478930	336882	573568	384830	144.78	4757.79	850.63	1271.92	184.16	138.34	8.33	216.12	23.95	43.92	763.994	9.41111e-07
Human Diseases	Cancers: Specific types	ko05215	Prostate cancer	236421	283748	446071	389524	248638	386516	446385	481411	353062	492710	376449	4843.95	16104.8	19443.7	13794.2	15990.7	12560.9	16845.7	14364.6	12633	22009.1	14859.1	6.6707e-07
Human Diseases	Cancers: Specific types	ko05210	Colorectal cancer	216763	274126	406316	371770	251907	357424	399816	417395	352598	406831	345495	96.5	19	18.18	32.5	32.32	24.68	29.32	62	30	66	41.05	1.04376e-07
Metabolism	Carbohydrate metabolism	ko00630	Glyoxylate and dicarboxylate metabolism	222969	246899	379807	361788	176435	280225	303257	273716	229361	424667	289912	380972	426335	413616	333425	319173	289896	370207	312549	321526	578135	374583	0.0318865
Metabolism	Carbohydrate metabolism	ko00020	Citrate cycle (TCA cycle)	148129	177318	285404	226919	161072	210605	288782	322552	240313	307612	236871	348408	364015	332389	292029	264000	226181	246880	261644	278812	433751	304811	0.027374
Metabolism	Carbohydrate metabolism	ko00040	Pentose and glucuronate interconversions	141822	190734	340696	270597	153585	252959	296537	324314	187455	273071	243177	184076	182777	157056	150309	134903	102520	157152	129640	127266	215588	154129	0.00324265
Metabolism	Carbohydrate metabolism	ko00650	Butanoate metabolism	135880	214197	335907	247629	162619	234342	305195	302654	263780	318531	252073	497455	424672	386876	372310	311796	322113	355601	304281	339823	491837	380676	0.000546629
Metabolism	Carbohydrate metabolism	ko00562	Inositol phosphate metabolism	157283	174264	261768	510095	162744	352640	201756	286281	124948	124216	235600	91139.4	72139.4	67629.8	64612	50506.4	51105.6	56095.3	50033.9	53564.3	88685.4	64551.2	0.00157238
Metabolism	Carbohydrate metabolism	ko00640	Propanoate metabolism	166206	233669	273384	230739	187268	250195	263855	304003	226031	324618	245997	520480	452077	397284	354814	295696	317947	331860	286656	337558	447341	374171	0.000468994
Metabolism	Carbohydrate metabolism	ko00660	C5-Branched dibasic acid metabolism	142472	176246	217349	208163	163669	255401	256028	342426	209992	302729	227447	130560	143083	138658	100383	94923.5	93556	134791	97193.8	92280.7	216413	124184	0.000472101
Metabolism	Carbohydrate metabolism	ko00052	Galactose metabolism	188332	215457	283577	281619	215961	322503	332460	386345	335324	451758	301334	903432	464901	398050	594697	548983	534394	522910	524832	557979	538118	558830	0.000103168
Metabolism	Carbohydrate metabolism	ko00030	Pentose phosphate pathway	203054	223949	337233	357325	165415	340686	346077	447421	225736	418537	306543	772287	516473	497162	526447	481219	497680	571762	465976	524219	703576	555680	2.39024e-05
Metabolism	Carbohydrate metabolism	ko00051	Fructose and mannose metabolism	173628	183846	224645	200886	187316	274919	280677	357689	274027	385269	254290	763997	407396	383431	535703	481444	474211	501566	483002	504488	604126	513936	1.04671e-05
Metabolism	Carbohydrate metabolism	ko00620	Pyruvate metabolism	187811	211290	219604	238478	216680	321042	321587	454815	364036	505634	304098	1.01008e+06	758045	700393	692632	591944	608305	654848	576491	665786	857722	711624	8.63642e-07
Metabolism	Carbohydrate metabolism	ko00010	Glycolysis / Gluconeogenesis	210964	267484	351426	309148	217528	324653	352077	407181	332812	520317	329359	1.51031e+06	824837	782656	921565	809892	811930	830805	788464	886947	1.0434e+06	921080	4.91743e-06
Metabolism	Carbohydrate metabolism	ko00520	Amino sugar and nucleotide sugar metabolism	202474	241925	412213	500699	239714	408824	330306	520281	340135	383615	358018	1.37189e+06	727565	742136	920370	842764	808184	855885	813138	882479	1.04547e+06	900988	1.36282e-06
Metabolism	Carbohydrate metabolism	ko00500	Starch and sucrose metabolism	197279	230866	279604	285583	220559	329322	342618	422630	318560	373681	300070	1.40433e+06	640288	603014	911986	844487	861987	853742	815934	889916	845272	867096	7.41376e-06
Metabolism	Carbohydrate metabolism	ko00053	Ascorbate and aldarate metabolism	126934	232678	283233	193068	130895	197462	262133	273585	204220	250704	215491	36262	94918.3	62633.7	53946.2	37392.3	48146.2	46431.4	35748.5	38319.3	77981.4	53177.9	2.38137e-06
Human Diseases	Cardiovascular diseases	ko05418	Fluid shear stress and atherosclerosis	125542	164015	257217	227958	148498	207612	255356	274737	239122	275355	217541	104997	112729	104593	86139.3	79025.7	72680.2	82128.9	72793.1	75511.2	120492	91108.9	2.30167e-05
Human Diseases	Cardiovascular diseases	ko05414	Dilated cardiomyopathy	137103	201860	214715	194994	183505	261120	231884	320630	198094	255920	219983	41.5	19	9.5	23.17	18.67	18	1	181.33	7.33	4	32.35	2.3449e-07
Human Diseases	Cardiovascular diseases	ko05412	Arrhythmogenic right ventricular cardiomyopathy (ARVC)	128909	185747	237848	212362	136683	245616	238235	265906	182885	189918	202411	13.5	13	3.5	22.5	16	11	0.033	20	6	4	10.9533	2.17773e-07
Human Diseases	Cardiovascular diseases	ko05416	Viral myocarditis	160226	173045	209858	222154	157503	251702	247301	303213	220688	281787	222748	100	20	18.18	33.5	33.32	25.18	29.82	62.5	30.5	67	42	1.83947e-07
Human Diseases	Cardiovascular diseases	ko05410	Hypertrophic cardiomyopathy (HCM)	156998	192001	266358	238215	157994	221199	231187	276502	214632	310059	226515	28	13	7.5	24.17	18.67	11	1	21.33	6.33	6	13.7	1.55975e-07
Cellular Processes	Cell growth and death	ko04112	Cell cycle - Caulobacter	124075	161545	340035	218729	126566	202868	250431	263857	175910	238187	210220	499672	288231	306317	316217	280416	281659	314360	273633	308846	422253	329160	0.00136053
Cellular Processes	Cell growth and death	ko04215	Apoptosis - multiple species	115143	104158	235088	444964	133444	251101	147397	266440	98284	118445	191446	96.5	19	18.18	32.5	32.32	24.68	29.32	62	30	66	41.05	0.000369286
Cellular Processes	Cell growth and death	ko04210	Apoptosis	115439	126797	116390	114666	115951	185550	187563	237318	209523	256244	166544	2651.17	8858.25	3411.34	10794.5	13826.9	4699.01	298.32	11548.8	3089.66	4116	6329.39	7.06726e-06
Cellular Processes	Cell growth and death	ko04216	Ferroptosis	137569	211314	202849	217960	117237	212477	209124	273960	170021	282295	203481	37059.5	35865.5	24017.3	43648.8	42295.1	25225.3	17580.6	38042.4	24025	40733.2	32849.3	1.90436e-06
Cellular Processes	Cell growth and death	ko04114	Oocyte meiosis	113897	134672	202438	204760	96420.3	194877	209130	262067	124862	202473	174560	14	6	3	0.033	1	7	0.033	161	1	0.033	19.3099	2.67902e-06
Cellular Processes	Cell growth and death	ko04214	Apoptosis - fly	108962	133792	189870	147270	109834	184826	218031	248839	193343	203261	173803	22343.7	23629.5	21802	14973.5	11780.1	13776.4	14921.7	12050.9	11038.5	28541.9	17485.8	1.91204e-06
Cellular Processes	Cell growth and death	ko04115	p53 signaling pathway	103841	129080	200257	171292	110145	170699	185671	218728	147822	229939	166748	96.5	19	18.18	32.5	32.32	24.68	29.32	62	30	66	41.05	7.29467e-07
Cellular Processes	Cell growth and death	ko04113	Meiosis - yeast	103988	142618	157229	162075	127298	183325	172593	229005	177843	248920	170489	579.16	303.42	4755.75	193.83	114.33	149.67	2595.67	360.67	383	7564.08	1699.96	6.19458e-07
Cellular Processes	Cell motility	ko02030	Bacterial chemotaxis	103546	133424	195251	173402	107760	193289	190258	196808	152461	191118	163732	61325.6	122635	282546	54098.9	57837	52074.3	250882	60801.4	94520.9	335476	137220	0.482471
Cellular Processes	Cell motility	ko02040	Flagellar assembly	79902.4	127528	136705	90816.9	96545.6	187746	190970	218312	160279	164593	145340	91181.8	220159	357638	74078.1	77019.6	73335.9	270334	78688.7	141129	420149	180371	0.439045
Cellular Processes	Cellular community - eukaryotes	ko04530	Tight junction	102318	150207	461107	202376	76634.4	88383	284281	121073	113005	92005.7	169139	14	6	3	0.033	1	7	0.033	161	1	0.033	19.3099	0.00163728
Cellular Processes	Cellular community - eukaryotes	ko04540	Gap junction	94886.1	105068	120609	122765	105591	158463	163610	201915	157182	205320	143541	14	6	3	0.033	1	7	0.033	161	1	0.033	19.3099	1.1961e-06
Cellular Processes	Cellular community - prokaryotes	ko02026	Biofilm formation - Escherichia coli	84882.5	99639.1	150876	116513	95996.8	111038	155459	174685	139092	161734	128992	141897	265352	177761	146843	126472	112482	138222	115661	112569	186150	152341	0.211446
Cellular Processes	Cellular community - prokaryotes	ko05111	Biofilm formation - Vibrio cholerae	90701.4	106042	174724	147480	93199.6	155485	180108	199749	141998	173172	146266	236091	235818	187254	172874	144142	127304	143420	144338	150989	222486	176472	0.10825
Cellular Processes	Cellular community - prokaryotes	ko02025	Biofilm formation - Pseudomonas aeruginosa	74626.3	92567.9	133714	130686	88401.1	134460	144838	172923	143501	178441	129416	37528.5	76975.5	114032	30038.2	25986.1	23177.8	83976.1	31441.9	34331.1	152078	60956.6	0.00128194
Cellular Processes	Cellular community - prokaryotes	ko02024	Quorum sensing	105857	131433	261475	176639	96246	120218	183990	134879	147958	189175	154787	1.31998e+06	837639	943888	871295	739346	762138	1.02819e+06	728043	908219	1.34386e+06	948261	7.41752e-07
Organismal Systems	Circulatory system	ko04261	Adrenergic signaling in cardiomyocytes	75608	93352.8	125907	113159	86674.2	126129	141178	155074	134972	165239	121729	27.5	19	6.5	22.5	17	18	0.033	181	7	4	30.2533	3.76327e-07
Organismal Systems	Circulatory system	ko04270	Vascular smooth muscle contraction	82734.4	99347.8	109513	99031	92317.5	136524	127965	163892	119351	161452	119213	14	6	3	0.033	1	7	0.033	161	1	0.033	19.3099	2.9665e-07
Organismal Systems	Circulatory system	ko04260	Cardiac muscle contraction	79814.4	107442	134443	119730	85535.9	156933	146295	163472	124736	144938	126334	29.5	35.66	103.51	52	109.15	59.51	6.49	304.84	203.34	24.16	92.816	2.09875e-07
Organismal Systems	Digestive system	ko04973	Carbohydrate digestion and absorption	79930.7	162206	292248	201101	62749.2	89102.6	194225	127063	63206.5	54483.3	132631	8111.15	13406.2	4972.66	7693.42	7147.5	10677.8	4910.61	5939	4931.24	2362.17	7015.17	0.000672981
Organismal Systems	Digestive system	ko04976	Bile secretion	72140.4	97666.9	265873	150367	69528.5	67851.9	172108	103446	120999	114266	123425	14	6	3	0.033	1	7	0.033	161	1	0.033	19.3099	0.000121115
Organismal Systems	Digestive system	ko04978	Mineral absorption	72340.7	121249	162952	115565	84565.5	118017	155810	135213	95902.6	67640.3	112925	849.5	329.92	3773.42	215.67	102.83	294.51	2318.59	510.34	1275.33	6836.58	1650.67	1.92994e-06
Organismal Systems	Digestive system	ko04974	Protein digestion and absorption	74929.4	100035	156324	136705	77224.7	120449	142299	161877	115424	110271	119554	2176.01	6713.17	2985.65	8149.81	10011	3857.99	375.25	8087.76	2328.99	3943.42	4862.91	6.64515e-07
Organismal Systems	Digestive system	ko04970	Salivary secretion	73985.2	100820	145816	132228	79950.4	140461	152156	158754	107966	156854	124899	14	6	3	0.033	1	7	0.033	161	1	0.033	19.3099	5.80574e-07
Organismal Systems	Digestive system	ko04971	Gastric acid secretion	94314.1	109171	154809	135692	103350	143472	126713	162221	94275.6	169788	129381	14	6	3	0.033	1	7	0.033	161	1	0.033	19.3099	1.5029e-07
Organismal Systems	Digestive system	ko04972	Pancreatic secretion	77375.4	92390.4	110972	100190	80153.8	111328	118706	139475	107357	128431	106638	13.5	13	3.5	22.5	16	11	0.033	20	6	4	10.9533	3.79572e-08
Human Diseases	Drug resistance: Antimicrobial	ko01503	Cationic antimicrobial peptide (CAMP) resistance	70247.5	99327.1	153007	127010	73946.5	140279	156043	160466	93524.5	145972	121982	250941	327053	180505	223755	178042	154329	140503	168839	169649	175315	196893	0.00263559
Human Diseases	Drug resistance: Antimicrobial	ko01502	Vancomycin resistance	55463.3	71680.4	76027.7	72135	73678.1	117773	121060	157762	124255	180478	105031	259994	159693	171994	169238	163417	161647	180275	158815	191077	230670	184682	0.000213024
Human Diseases	Drug resistance: Antimicrobial	ko01501	beta-Lactam resistance	70680.4	86281.1	114145	104240	78370.1	117894	126011	145349	107312	127448	107773	327291	295159	254685	276151	243159	195972	251602	238617	284136	327517	269429	2.87826e-08
Human Diseases	Drug resistance: Antineoplastic	ko01523	Antifolate resistance	52283.6	53833.1	53108.5	46956.8	70504.2	132210	103999	174594	96556	93258.1	87730.3	186444	120039	112351	117358	108145	105315	111585	106184	112387	157012	123682	0.0353544
Human Diseases	Drug resistance: Antineoplastic	ko01524	Platinum drug resistance	62508	68894.2	77668.8	78080.7	65603.4	120741	119154	154080	104860	121971	97356.2	51367.9	42624.9	33421.5	29169.3	20519.8	22624.7	27256.3	21350.5	26420.9	35810.5	31056.6	5.28702e-05
Human Diseases	Drug resistance: Antineoplastic	ko01522	Endocrine resistance	60379.1	74441.7	130050	135383	71458.8	108108	115670	118805	84967.3	117995	101726	14	6	3	0.033	1	7	0.033	161	1	0.033	19.3099	7.26476e-07
Human Diseases	Endocrine and metabolic diseases	ko04940	Type I diabetes mellitus	52961.4	53077.9	58339.9	74282.4	64388.7	113510	76182	135868	93663.2	108030	83030.3	65179	54117.1	37196.9	45139.2	38584.5	38736	33616.8	36984.1	40948.4	42530.4	43303.2	0.00156173
Human Diseases	Endocrine and metabolic diseases	ko04931	Insulin resistance	59408.8	67643.8	107652	119315	66531	104415	105902	120283	84961.4	109438	94555	72955.9	52872.8	55846.1	47463.8	49201.2	51939.2	59263.8	46404.6	52851.4	76689	56548.8	0.000400171
Human Diseases	Endocrine and metabolic diseases	ko04930	Type II diabetes mellitus	58979.2	74537.9	121641	93171	61914	69115.8	95858	90361.8	92870.5	111692	87014.1	48137.1	33188.8	30629.6	34739.5	33557.9	33063.4	30490.8	31272.1	35832.6	40185.2	35109.7	1.50405e-05
Human Diseases	Endocrine and metabolic diseases	ko04932	Non-alcoholic fatty liver disease (NAFLD)	45938	67133.7	147666	98475.7	47576.1	90223.9	114288	105312	80945.8	108076	90563.7	120	49.16	807.19	67.5	126.47	79.69	35.81	364.84	264.34	89.66	200.466	7.85618e-06
Organismal Systems	Endocrine system	ko04918	Thyroid hormone synthesis	28060.7	39196.4	11311.8	3590	45829.8	73321.9	76502.2	112432	86761.4	148507	62551.3	25009.4	14115.6	6859.79	16639.1	12263	15623.9	10728.5	14207.7	13782	7290.76	13652	0.00817577
Organismal Systems	Endocrine system	ko04923	Regulation of lipolysis in adipocytes	45692.8	72150.3	181592	90909.7	32345.8	27040.7	130567	33345.5	51604.2	41288.8	70653.7	14	6	3	0.033	1	7	0.033	161	1	0.033	19.3099	0.00165607
Organismal Systems	Endocrine system	ko04922	Glucagon signaling pathway	47777	80817.8	94748.1	79017.7	58521.9	82594.7	89000.2	74552.9	76662.2	61558.2	74525.1	338234	165619	123538	186223	153243	179257	147894	148241	189273	130659	176218	0.000449001
Organismal Systems	Endocrine system	ko04924	Renin secretion	51942.6	77262.3	62088.3	49736.7	43051.4	73544.3	67106.3	79635.9	73754.1	194413	77253.5	14.5	6	4	1	2	7	0.033	162	1	2	19.9533	0.000303073
Organismal Systems	Endocrine system	ko03320	PPAR signaling pathway	65601.8	78576.5	111712	101587	56726.1	79902.8	92252.2	94279.2	71071.8	125917	87762.7	31786	47955.5	47032.4	41384.1	45033.8	32901.2	34524.1	41150.1	34435.1	56094.5	41229.7	4.19162e-05
Organismal Systems	Endocrine system	ko04916	Melanogenesis	44031.9	60244.1	150580	88794.3	37511.4	44453.4	114579	65033.9	78363.8	82841.3	76643.3	23	9	3	5	3	10	2	163	2	2	22.2	7.14446e-05
Organismal Systems	Endocrine system	ko04917	Prolactin signaling pathway	52213.1	59879.8	72282.8	78434.2	46440.9	86822.3	88178.5	108695	81492.4	131584	80602.3	39387.7	18789.3	17541.5	23238.3	19051.3	22856.7	22702.8	18161.2	23805.7	17542.4	22307.7	3.69462e-05
Organismal Systems	Endocrine system	ko04919	Thyroid hormone signaling pathway	45254.7	52640	80043.1	102409	48205.4	104828	74662.4	130485	42581.9	37548.8	71865.8	92.75	1859.25	2262.51	1073.34	1332.08	1459.01	540.99	1112.41	2551.03	1497.25	1378.06	6.51282e-05
Organismal Systems	Endocrine system	ko04910	Insulin signaling pathway	51625.6	61381.3	99482.7	81664	54726	62874	80359.2	83987	82817.9	105616	76453.4	20906.1	32924.1	36532.4	21071	24297.8	26503.7	36086.9	23874.3	27419.5	40998	29061.4	7.33105e-06
Organismal Systems	Endocrine system	ko04920	Adipocytokine signaling pathway	56367.6	69807	117106	116484	57271.7	76245.6	85012	90471.9	57037.3	96472.3	82227.6	12982.8	25629.2	20463.5	23836.5	26599.7	13415.5	9456.33	24029.6	11424.8	29095.2	19693.3	6.12865e-06
Organismal Systems	Endocrine system	ko04614	Renin-angiotensin system	47902.4	54151.4	38624.9	45874.5	50460.9	95452.6	82438.9	113417	67436.9	79330.1	67509	1466	2615.25	1821	3805.17	2758.92	1605	241.5	2220.58	864.83	2185	1958.33	1.39591e-05
Organismal Systems	Endocrine system	ko04915	Estrogen signaling pathway	41813.3	50376.3	76736.6	59683.5	49619.3	62727.6	82633.5	87182.2	76319.1	96428	68352	4857.95	16110.8	19446.7	13794.2	15991.7	12567.9	16845.7	14525.6	12634	22009.1	14878.4	3.61304e-06
Organismal Systems	Endocrine system	ko04913	Ovarian steroidogenesis	38514.4	55291.9	48954.6	42329.1	45609.5	77357.8	78463.7	96685	59790.8	69136.6	61213.3	14	6	3	0.033	1	7	0.033	161	1	0.033	19.3099	2.81511e-06
Organismal Systems	Endocrine system	ko04911	Insulin secretion	45460.9	56938.7	71209.7	74155.4	46484	94725.5	83684.3	112799	63151.8	93696.5	74230.5	27.5	19	6.5	22.5	17	18	0.033	181	7	4	30.2533	2.18641e-06
Organismal Systems	Endocrine system	ko04921	Oxytocin signaling pathway	43133.2	51960.8	82199.9	65842.8	49670.7	76661	86031	99661.7	57809.9	66774.9	67974.6	27.5	19	6.5	22.5	17	18	0.033	181	7	4	30.2533	8.16992e-07
Organismal Systems	Endocrine system	ko04912	GnRH signaling pathway	67094.2	66035.4	65897.2	77339.1	50733.2	72691.9	63235.3	89000.7	61479.4	115574	72908	14	6	3	0.033	1	7	0.033	161	1	0.033	19.3099	4.61161e-07
Organismal Systems	Endocrine system	ko04925	Aldosterone synthesis and secretion	46995.8	55135.2	73851.9	64273.1	48550.1	70807	77734.4	92563.3	63588.1	94818.6	68831.7	14	6	3	0.033	1	7	0.033	161	1	0.033	19.3099	3.55756e-07
Organismal Systems	Endocrine system	ko04914	Progesterone-mediated oocyte maturation	48847.8	66704.7	78473.7	77135.4	55923.9	72403.7	64368.3	71368	79442.6	86271.4	70093.9	4857.95	16110.8	19446.7	13794.2	15991.7	12567.9	16845.7	14525.6	12634	22009.1	14878.4	8.52752e-09
Metabolism	Energy metabolism	ko00920	Sulfur metabolism	40633.6	52984.2	101186	76655.1	37476.9	71000	83197.9	66666.4	44790.1	60602	63519.3	137424	281172	254682	148941	111682	106772	167687	113280	128611	289394	173964	0.000842311
Metabolism	Energy metabolism	ko00195	Photosynthesis	44964.5	60002	157344	90199.8	30813.8	31303.2	80691.4	37669.2	61297.3	99391.7	69367.7	367494	190962	204816	218639	201103	212371	232330	197638	235042	282743	234314	5.97686e-07
Metabolism	Energy metabolism	ko00910	Nitrogen metabolism	37147.7	47575.3	39514	53332.8	43361.6	72880.5	54920.2	67997.7	57247	68167.1	54214.4	140402	209637	203434	144175	140209	130427	178298	134743	133667	257102	167209	9.37163e-06
Metabolism	Energy metabolism	ko00680	Methane metabolism	49845.4	65760.8	83835.3	74025.5	42580.2	53334.8	64365.6	59365	50351.6	88200.9	63166.5	789659	482518	535561	516572	459851	453278	549646	440665	501384	778649	550778	6.15769e-07
Metabolism	Energy metabolism	ko00720	Carbon fixation pathways in prokaryotes	40339.7	58483.3	146351	91262.7	32980.9	37902.1	105081	44080.2	51576.1	40309.1	64836.6	640684	547612	573691	494902	455060	421354	467820	435549	486717	757515	528090	3.65645e-08
Metabolism	Energy metabolism	ko00710	Carbon fixation in photosynthetic organisms	33031.3	38318	84345.6	81589.2	33740.3	70424.6	73406.9	89647.4	53886.6	63884.3	62227.4	499052	331695	324882	346178	318945	330837	364270	309929	345469	485184	365644	4.9042e-08
Metabolism	Energy metabolism	ko00190	Oxidative phosphorylation	32875.8	43191.8	64871.4	58523.2	41427.3	58641.6	68498.6	94261.9	62919.3	71594.5	59680.5	747271	554711	505459	530136	478647	435025	471586	490247	526881	729038	546900	9.81253e-08
Organismal Systems	Environmental adaptation	ko04626	Plant-pathogen interaction	26568	31877.7	21539.6	20878.2	34836.6	67773.2	56613	87799.2	51410.7	63454.5	46275.1	30541.5	68462.1	79580.4	50923.4	53883.9	40754.4	63623.4	48020.2	45496.1	87327.8	56861.3	0.25992
Organismal Systems	Environmental adaptation	ko04713	Circadian entrainment	34561.8	39538	68051.9	66511.6	33012.2	51790.9	61684.7	48771.8	63012.6	92931	55986.6	27.5	19	6.5	22.5	17	18	0.033	181	7	4	30.2533	4.83551e-06
Organismal Systems	Excretory system	ko04964	Proximal tubule bicarbonate reclamation	24062.7	30582.1	72015.7	70478.8	35793.4	40297.6	50403	59509.8	53721.1	36451.9	47331.6	46060.3	31930.3	16700.4	27959.8	21383.8	23280.2	17169.1	21483.6	25039.6	22262.8	25327	0.00236547
Organismal Systems	Excretory system	ko04961	Endocrine and other factor-regulated calcium reabsorption	37922.8	38113	53629	56108.3	32295.1	68315.6	66475	84864.4	41884.1	76510.3	55611.8	14	6	3	0.033	1	7	0.033	161	1	0.033	19.3099	4.42378e-06
Organismal Systems	Excretory system	ko04962	Vasopressin-regulated water reabsorption	37752.7	48181.4	62855.8	64192.3	36807.3	63253.6	64126.7	70343.1	54170.6	72012.7	57369.6	14	6	3	0.033	1	7	0.033	161	1	0.033	19.3099	1.67829e-07
Genetic Information Processing	Folding, sorting and degradation	ko04141	Protein processing in endoplasmic reticulum	26691.5	39630.4	24345.4	62272.1	43930.6	53662.9	43689.9	56904.2	67540.7	57636.4	47630.4	49793.5	36309.1	42144.1	42038.3	40871.2	35525	36967.3	36955.7	35470.8	53783.9	40985.9	0.209531
Genetic Information Processing	Folding, sorting and degradation	ko03050	Proteasome	25595.1	28126.6	28915.2	30288.5	33353.6	67739.7	58603.8	81387.9	41874.5	32635.3	42852	33.33	5	0.033	17	22	385.5	128.75	16.5	8	45.5	66.1613	6.7124e-05
Genetic Information Processing	Folding, sorting and degradation	ko04122	Sulfur relay system	27649.5	33877.8	56390.3	50386.9	28553.6	38688.1	54956.2	58596.3	53631.7	85730.1	48846.1	218683	195745	163865	149302	119988	130616	149122	116831	144509	203967	159263	7.50106e-07
Genetic Information Processing	Folding, sorting and degradation	ko03060	Protein export	29609.2	38445.6	56049.7	44812.6	31360.2	43896.6	55384.8	51661.2	46414.3	55323.8	45295.8	641907	357910	361691	398018	347386	361485	387060	339222	380817	515645	409114	6.72444e-07
Genetic Information Processing	Folding, sorting and degradation	ko03018	RNA degradation	33303.2	43525.8	61053.7	60852.9	34923.1	56019.4	55522	65359.2	45484.8	63350.6	51939.5	531427	349601	355556	369472	333877	327750	362129	324364	360175	477238	379159	6.7849e-08
Metabolism	Global and overview maps	ko01220	Degradation of aromatic compounds	25137.5	33578.9	35472.2	28259.5	26988.8	41294.1	47255.3	53839	40375.2	32253.8	36445.4	192171	72051.6	91852	120518	78904.7	82602.9	96457.8	79847.9	91040.4	123358	102880	0.000184899
Metabolism	Global and overview maps	ko01210	2-Oxocarboxylic acid metabolism	23383.6	38569.4	102493	58863.5	21444.2	33844.1	68500.8	32904.6	42666.2	32484.8	45515.4	325169	367532	428081	297656	310917	304745	419638	306449	316083	654089	373036	3.58351e-06
Metabolism	Global and overview maps	ko01212	Fatty acid metabolism	27380.9	31544.3	35877.3	38994.1	29005	46539	44725.4	56509.4	39830.5	52706.1	40311.2	319521	342732	326453	237642	206931	213409	253631	204622	210176	377520	269264	1.20981e-06
Metabolism	Global and overview maps	ko01230	Biosynthesis of amino acids	35965.6	40836.9	47110.1	53726.2	26872.1	52316.4	52047.5	64808	44901.1	104209	52279.3	2.58599e+06	2.16413e+06	2.36446e+06	1.94302e+06	1.94546e+06	1.94529e+06	2.39787e+06	1.89062e+06	2.05242e+06	3.33115e+06	2.26204e+06	7.07035e-08
Metabolism	Global and overview maps	ko01200	Carbon metabolism	30383.5	45916.6	55439.5	45869.4	26338.2	37388.8	48227.6	62600.9	29571.2	47074.3	42881	2.25947e+06	1.72115e+06	1.70099e+06	1.6012e+06	1.44697e+06	1.42649e+06	1.62662e+06	1.41062e+06	1.58651e+06	2.30426e+06	1.70843e+06	5.06186e-08
Metabolism	Glycan biosynthesis and metabolism	ko00531	Glycosaminoglycan degradation	21806.6	24934.7	40094.5	30137.2	25711.6	35216.3	44075.2	46951.3	38920.2	49040.5	35688.8	35549.8	46836.4	29890.5	56790.3	65307.1	29466.8	23327.5	63838.6	55691	41606.2	44830.4	0.128212
Metabolism	Glycan biosynthesis and metabolism	ko00603	Glycosphingolipid biosynthesis - globo and isoglobo series	25143.9	29872.6	49543.7	40336.2	26213.6	38209.1	47798	46083	38322.3	51639.3	39316.2	67134.4	64403.9	39913.8	70000.7	70189.8	44383.1	33497.2	66051	55809.9	44737.5	55612.1	0.00748799
Metabolism	Glycan biosynthesis and metabolism	ko00513	Various types of N-glycan biosynthesis	22493.6	27544.7	33919.8	33365.6	24334.5	39016.2	40648.8	47991.2	36428.6	49375.4	35511.9	9470.67	22525.6	16475.8	28211.4	34050.9	12428	3197.17	32860.6	22889.3	23723.5	20583.3	0.0027975
Metabolism	Glycan biosynthesis and metabolism	ko00604	Glycosphingolipid biosynthesis - ganglio series	22276.1	25440.4	33892.2	33309.1	24241.7	38303.6	40479	47256.3	36407.8	49357.6	35096.4	9029.17	22313.4	12176.8	28055.6	33984.6	12319.8	956.5	32755	22588.3	17233.7	19141.3	0.00231597
Metabolism	Glycan biosynthesis and metabolism	ko00540	Lipopolysaccharide biosynthesis	28720.7	34321.2	34458.8	35666	26226.4	36826.9	39086.6	47338.4	46108.4	58075.7	38682.9	54145.3	218264	108408	124028	112038	53980.1	45413.4	107101	60531.6	125826	100974	0.00417372
Metabolism	Glycan biosynthesis and metabolism	ko00510	N-Glycan biosynthesis	26361.7	31427.7	39115.7	38076.6	26130.5	23212.2	29434.3	25890.8	39626.5	72774.8	35205.1	8485.5	10351.9	15089.7	9273.82	11815.8	6513	15339.9	10541.3	5441.45	24828.8	11768.1	0.000500654
Metabolism	Glycan biosynthesis and metabolism	ko00511	Other glycan degradation	20619.3	19101	16480.3	23974.4	27063	51326	36382.5	55713.8	50128.7	56665.6	35745.5	109808	112992	64898.4	140340	165177	80682.9	56293.8	152208	108776	87446.5	107862	8.57038e-05
Metabolism	Glycan biosynthesis and metabolism	ko00550	Peptidoglycan biosynthesis	28890.2	35689.7	38178.8	36681.5	26674.4	36579.9	42357.1	47346.9	46380.4	58454.7	39723.4	813091	488318	486712	516703	470471	482397	518994	459585	528616	648801	541369	1.33701e-07
Human Diseases	Immune diseases	ko05340	Primary immunodeficiency	25467.2	29377.3	33600.9	26990.1	27478.2	19181.3	29922.8	19625.6	42406.2	31599.8	28564.9	70289.5	36539	26183.7	46981.4	41160	34995.6	30484.7	37904.8	42239.8	30101.5	39688	0.0263152
Organismal Systems	Immune system	ko04659	Th17 cell differentiation	21092.4	34386.8	101881	48859.4	14654.5	19588	71582.8	26686.7	23229.3	18402.3	38036.3	4843.95	16104.8	19443.7	13794.2	15990.7	12560.9	16845.7	14364.6	12633	22009.1	14859.1	0.0299825
Organismal Systems	Immune system	ko04612	Antigen processing and presentation	18603.3	27086.2	12217.3	21701.2	22632	49300.6	33117.5	52810.3	28248.7	22670.8	28838.8	4843.95	16104.8	19443.7	13794.2	15990.7	12560.9	16845.7	14364.6	12633	22009.1	14859.1	0.00821332
Organismal Systems	Immune system	ko04657	IL-17 signaling pathway	18844.2	22487.1	30998	23603.2	24412.8	18349.2	29505.8	18120	42057.3	31335	25971.3	4843.95	16104.8	19443.7	13794.2	15990.7	12560.9	16845.7	14364.6	12633	22009.1	14859.1	0.00126609
Organismal Systems	Immune system	ko04062	Chemokine signaling pathway	20159.8	34333.1	101372	47340.5	13181.1	18605.4	71263.7	23462.2	22786.3	17957.8	37046.2	14	6	3	0.033	1	7	0.033	161	1	0.033	19.3099	0.00270891
Organismal Systems	Immune system	ko04640	Hematopoietic cell lineage	17458.9	28667.6	81818.1	53059	14252.8	34365.8	58036.5	23260.4	22140	17596.7	35065.6	3	0.033	0.033	4	6	2	4	3	2	11	3.5066	0.000743398
Organismal Systems	Immune system	ko04622	RIG-I-like receptor signaling pathway	17216.3	28913.7	53560.6	35158.3	14879.4	40605.8	49658.3	44866.9	17829.2	13429.2	31611.8	5572.37	4705.87	4868.62	2298.75	1830.75	1773.5	887	791.87	2788.87	2927.5	2844.51	0.000200332
Organismal Systems	Immune system	ko04621	NOD-like receptor signaling pathway	29652.8	38599.3	47953.7	39690.7	25825.3	26341.9	34293.8	30835.3	29741.3	49601.2	35253.5	80225.9	77530	98233.4	65550.6	64082.4	55691.2	79453.3	59025.5	62722	110807	75332.1	2.38105e-05
Organismal Systems	Immune system	ko04624	Toll and Imd signaling pathway	17583.7	20169.2	49721.7	42729	13081.5	39315.4	46503	52792.1	23440.7	18644.8	32398.1	0.033	0.033	0.033	0.033	0.033	0.033	0.033	0.033	0.033	0.033	0.033	8.4847e-05
Organismal Systems	Immune system	ko04611	Platelet activation	15954.8	17249.3	28316.4	15772.5	13391.5	38878.9	42710.8	41590.8	32053	21371.1	26728.9	14	6	3	0.033	1	7	0.033	161	1	0.033	19.3099	4.31045e-05
Human Diseases	Infectious diseases: Bacterial	ko05133	Pertussis	15264.6	16831.7	9915.83	14934.9	18692.1	23084.9	21472.2	33875.8	28890.5	43737.3	22670	5186.92	59897.2	33428	31843.8	17562.7	7627.69	11698.7	14870.5	4700.56	28766.1	21558.2	0.863053
Human Diseases	Infectious diseases: Bacterial	ko05132	Salmonella infection	11301.6	18358.3	26991.6	20840.7	14965.8	19647	25589.8	14906.6	29377.2	18393.6	20037.2	5806.89	59658.8	39220.7	15470.6	7883.7	6337.69	22359	8635.91	10214.8	36244.8	21183.3	0.852931
Human Diseases	Infectious diseases: Bacterial	ko05100	Bacterial invasion of epithelial cells	13065.7	31712.4	22228.2	40097.1	17266.2	24381.7	14731.4	27329.8	21574.6	20037.7	23242.5	1628.62	66551.4	11867.4	9291.38	2452	1863.67	9.38	2919.67	286.74	345.38	9721.56	0.075433
Human Diseases	Infectious diseases: Bacterial	ko05131	Shigellosis	18275.8	22221.3	37796.3	40891.6	18100.8	28066.7	30946.3	22204.7	24059.3	42060.1	28462.3	1512.29	61797.7	11019.7	8627.71	2275	1729	8.71	2704	264.29	320.71	9025.91	0.0117568
Human Diseases	Infectious diseases: Bacterial	ko05120	Epithelial cell signaling in Helicobacter pylori infection	13831.6	16166.4	15693	10977	14945.9	36176.6	31286.4	35648.1	20696.8	15658.5	21108	22012.5	44542.2	46502.8	29708.8	32969.1	24662.7	33205.3	30157.6	30162.5	47249.6	34117.3	0.0056525
Human Diseases	Infectious diseases: Bacterial	ko05150	Staphylococcus aureus infection	12846.2	9911.93	7482.9	8699.9	21777.7	17946.8	13937.4	24405.8	27974.1	39901.8	18488.4	165718	57383	41725.7	83154.5	59597.6	80499.6	53763.7	58101.4	81085	38901	71992.9	0.00108965
Human Diseases	Infectious diseases: Bacterial	ko05130	Pathogenic Escherichia coli infection	13787.2	34861.3	45876.8	24785.9	12892.2	16362.1	28427.2	25561.2	9422.62	8469.84	22044.6	116.33	4753.67	847.67	663.67	175	133	0.67	208	20.33	24.67	694.301	0.000328947
Human Diseases	Infectious diseases: Bacterial	ko05134	Legionellosis	14679	24526.9	15693.3	11018.2	15331.8	42687.8	31957.8	38258.3	20766.4	15717.1	23063.7	106904	74347.5	88004.8	72342.7	66109.4	63818.4	81305.7	65469.6	73222.9	119982	81150.7	5.64567e-07
Human Diseases	Infectious diseases: Bacterial	ko05110	Vibrio cholerae infection	18183.9	19137.2	31559.5	33267.8	14824.4	29660.1	31531.5	38206.4	19330.7	36660.7	27236.2	15	6	3.67	1	1.33	7.67	0.33	162	1	0.033	19.8033	3.27405e-06
Human Diseases	Infectious diseases: Bacterial	ko05152	Tuberculosis	14685	24538.2	15695.3	11020.2	15337.5	42930.8	31994.8	38356.1	20770.2	15728.5	23105.7	144765	93583.4	92040	94911.1	86310.3	84975.6	87897.9	84008.9	97703.5	122348	98854.3	3.60666e-08
Human Diseases	Infectious diseases: Parasitic	ko05145	Toxoplasmosis	11089	7126.63	3570.82	5754.99	15586.5	34625.4	25800.9	60810.2	15456	10302.8	19012.3	7876.5	6273	3034.18	3491.5	1733.32	3830.68	2471.32	1735	2940	1387	3477.25	0.0205846
Human Diseases	Infectious diseases: Parasitic	ko05146	Amoebiasis	12780.3	16445.3	25280.5	20823	13010	26068.1	29628.4	29763.3	23740.2	41031.1	23857	476.75	2829.75	6659.42	4669.66	3807.99	1918.84	2647.59	3389.34	6807.04	5227.16	3843.35	3.2525e-05
Human Diseases	Infectious diseases: Parasitic	ko05143	African trypanosomiasis	16616.9	20937.8	35031.3	33284.6	17142.3	19794.6	25332.3	20635.5	21574.8	40845.9	25119.6	177.78	4843.29	982.79	1283.59	203.17	528.5	149.92	235.62	110.45	117.42	863.253	5.41657e-06
Human Diseases	Infectious diseases: Parasitic	ko05142	Chagas disease (American trypanosomiasis)	16616.9	20937.8	35031.3	33284.6	17142.3	19794.6	25332.3	20635.5	21574.8	40845.9	25119.6	151.28	4759.79	849.79	1281.92	201	523	131.92	225.29	35.12	62.42	822.153	5.36854e-06
Human Diseases	Infectious diseases: Viral	ko05166	HTLV-I infection	8062.68	5287.49	3517.82	5648.49	14686.4	22076.2	18139.4	46925.6	15142	9987.97	14947.4	14	6	3	0.033	1	7	0.033	161	1	0.033	19.3099	0.00493108
Human Diseases	Infectious diseases: Viral	ko05164	Influenza A	16614.9	20934.8	35031.3	33284.6	17121.3	19388.6	25250.3	20605.5	21573.8	40845.9	25065.1	96.5	27.33	64.18	38.5	75.65	44.68	29.32	196.67	127.67	67.33	76.783	5.81153e-06
Human Diseases	Infectious diseases: Viral	ko05161	Hepatitis B	16614.9	20934.8	35031.3	33284.6	17121.3	19388.6	25250.3	20605.5	21573.8	40845.9	25065.1	96.5	19	18.18	32.5	32.32	24.68	29.32	62	30	66	41.05	5.74517e-06
Human Diseases	Infectious diseases: Viral	ko05168	Herpes simplex infection	16614.9	20934.8	35031.3	33284.6	17121.3	19388.6	25250.3	20605.5	21573.8	40845.9	25065.1	96.5	19	18.18	32.5	32.32	24.68	29.32	62	30	66	41.05	5.74517e-06
Human Diseases	Infectious diseases: Viral	ko05169	Epstein-Barr virus infection	16614.9	20934.8	35031.3	33284.6	17121.3	19388.6	25250.3	20605.5	21573.8	40845.9	25065.1	14	6	3	0.033	1	7	0.033	161	1	0.033	19.3099	5.70264e-06
Metabolism	Lipid metabolism	ko00590	Arachidonic acid metabolism	13198.9	14014.9	15989.2	13989.9	12876	7217.88	7175.1	7153.53	16426.1	37126.1	14516.8	1240.19	16445.1	7417.2	9016.93	8149	7290.09	3933.34	7761.95	5120.3	3359.5	6973.36	0.0281873
Metabolism	Lipid metabolism	ko00591	Linoleic acid metabolism	12289.8	13713.9	2457.25	6392.84	6303.6	25199.2	15929.1	32817	1610.28	2845.37	11955.8	342.78	7562.28	1623.79	3831.59	4210.33	1449.67	55	4116.37	1258.95	494.66	2494.54	0.0187239
Metabolism	Lipid metabolism	ko00592	alpha-Linolenic acid metabolism	10398.5	16409.9	7947.33	2713.42	4287.66	14839.3	19779.1	21323.9	10716.9	31059.5	13947.6	620.68	17190.1	3450.29	6393.43	4596.66	1734.84	75.76	4828.78	1461.02	594.75	4094.63	0.00723243
Metabolism	Lipid metabolism	ko00100	Steroid biosynthesis	6408.58	12371.4	38970.4	19933.2	5054.81	5824.67	23636.7	3862.99	5595.34	5956.25	12761.4	5.33	1.25	0.58	7	6	9.5	5	547.67	1949.67	11.25	254.325	0.00724693
Metabolism	Lipid metabolism	ko00120	Primary bile acid biosynthesis	13228.9	14114.4	16265.2	14034.9	12943	7218.88	7430.6	7159.03	16443.1	37143.1	14598.1	60636.8	21380.7	15523	44480.9	39479.7	32372.4	23349.8	37668.4	41070.9	19976.7	33593.9	0.00222165
Metabolism	Lipid metabolism	ko00121	Secondary bile acid biosynthesis	7683.67	15429.6	23696	18757.8	8511.32	13943.9	21147	19860.2	13738.1	13112.8	15588	61763.9	26371.9	17564.4	46715.8	43732.5	35943.2	27863.2	41947.9	44901.9	21549.7	36835.4	0.000636003
Metabolism	Lipid metabolism	ko00072	Synthesis and degradation of ketone bodies	9720.75	10470.2	4017.33	4199	8964.82	2880.6	3977.59	5066.99	18047.1	31848.6	9919.29	76505.9	22714.1	24124.1	42385.3	31290.6	37697.2	34557.9	34545.7	42027.9	34498.9	38034.8	0.000142377
Metabolism	Lipid metabolism	ko00140	Steroid hormone biosynthesis	12159.3	17839.5	13218.1	16820.8	9785.62	17171.5	14204.9	8854	13504.3	12745.3	13630.3	1539.12	9436.88	2869.28	7617.25	8602.93	2837.66	233.67	8197.79	4041.94	3255.51	4863.2	7.49703e-06
Metabolism	Lipid metabolism	ko01040	Biosynthesis of unsaturated fatty acids	13607.3	10963.7	4526.75	9583.5	15711.6	31880.9	19373.1	42549.8	4531.96	5233.47	15796.2	74108.6	66076	62897.8	47694.4	41957.7	45082.5	60772.6	45192.8	50233.8	91026.8	58504.3	3.2853e-06
Metabolism	Lipid metabolism	ko00565	Ether lipid metabolism	11688	13526.5	13188.1	16783.8	9479.16	11152.1	13427.1	6526.61	13432.1	12692	12189.5	372.03	9402.53	3873.13	4894.26	5511.41	2869.01	568.66	4730.45	3786.65	1961.91	3797	1.68527e-06
Metabolism	Lipid metabolism	ko00600	Sphingolipid metabolism	8578.58	10293.3	30943.7	29404.7	8370.49	10646.6	19862.5	20377.3	7712.62	7368.26	15355.8	141560	107734	66837	123969	124138	84293.5	76637.2	115827	98789.7	79979.8	101976	3.45258e-07
Metabolism	Lipid metabolism	ko00061	Fatty acid biosynthesis	10572	19946.5	27592.2	24619.6	12936.8	17773.2	22055.7	25511.1	15594.1	15736.7	19233.8	378313	349597	345326	259385	227545	235298	281823	221810	233185	404088	293637	4.794e-07
Metabolism	Lipid metabolism	ko00071	Fatty acid degradation	9536.26	13529.6	11080.7	4771.75	10416.6	16234.5	14991	19655.3	19331.2	36229	15577.6	158532	132147	113191	117277	100308	92738.9	91112	95578.8	96427.5	131224	112854	2.89327e-08
Metabolism	Lipid metabolism	ko00561	Glycerolipid metabolism	9633.44	15896	25040.2	21348.2	10591.8	18175	22792.2	23845.4	19554	17456.1	18433.2	443814	265353	246565	283404	235295	249566	263069	223989	279873	272798	276373	3.08758e-07
Metabolism	Lipid metabolism	ko00564	Glycerophospholipid metabolism	11292.3	17179.5	27805.2	28955.2	11550.3	26447.1	28406.2	25416.5	22038.5	18670.2	21776.1	526041	362029	320796	366085	307461	302583	322666	300463	343731	400879	355273	7.27742e-08
Environmental Information Processing	Membrane transport	ko02060	Phosphotransferase system (PTS)	7727.68	13241.2	13933	9925.26	7515.23	8334.23	9587.76	4930.11	11020.7	33012.2	11922.7	968966	322882	260060	598310	531690	620542	493301	540381	622969	527830	548693	9.2734e-06
Environmental Information Processing	Membrane transport	ko03070	Bacterial secretion system	7494.92	20400.1	15793.3	7400.93	6466.88	8687.46	11024.6	9218.06	3499.3	3193.17	9317.87	532078	423953	399210	359757	295148	301964	371398	298642	318509	534093	383475	3.41197e-07
Environmental Information Processing	Membrane transport	ko02010	ABC transporters	4647.87	15650.8	21729.4	12544.6	4085.2	23260.3	15654.2	8169.01	4197.82	3735.54	11367.5	2.13887e+06	1.80595e+06	1.72169e+06	1.56192e+06	1.18814e+06	1.30019e+06	1.9081e+06	1.19413e+06	1.50456e+06	2.13912e+06	1.64627e+06	1.51649e-07
Metabolism	Metabolism of cofactors and vitamins	ko00830	Retinol metabolism	3648	5298.83	1324.5	1132	4847.33	2892.75	1125	6131.83	7083.17	7619.83	4110.32	56928.4	29296.7	23402.1	26607.3	19712.8	20036.1	17820.4	18140.1	20595.3	22959.8	25549.9	0.000210943
Metabolism	Metabolism of cofactors and vitamins	ko00860	Porphyrin and chlorophyll metabolism	4823.91	9624.42	38174.9	13575.6	3520.99	4204.09	18888.5	3387.67	4244	3866.52	10431.1	175619	275448	405409	163304	157710	146611	348345	153111	207846	552078	258548	0.000274345
Metabolism	Metabolism of cofactors and vitamins	ko00785	Lipoic acid metabolism	2494.5	4470.25	3162.91	3965.5	4051.15	3332.92	708.34	5221.15	1718.58	2441.91	3156.72	33536.2	38423.5	25957.3	22008.4	17946.8	16342.4	14434.1	20404	21508.1	43592.1	25415.3	4.8768e-05
Metabolism	Metabolism of cofactors and vitamins	ko00130	Ubiquinone and other terpenoid-quinone biosynthesis	3223.42	9119.24	4671.67	6008.85	2144.31	4316.45	4422.68	2599.4	1938.32	2196.16	4064.05	128121	193012	117610	134708	92751.3	74911.6	62500.1	98451.5	93634.7	134416	113012	6.79774e-06
Metabolism	Metabolism of cofactors and vitamins	ko00780	Biotin metabolism	4464.27	4950.5	4574.16	7149	6112.95	7288.96	2314.02	9334.71	7537.08	6865.47	6059.11	186458	236363	223140	156237	151986	128519	161005	145863	141853	280430	181185	1.38835e-06
Metabolism	Metabolism of cofactors and vitamins	ko00790	Folate biosynthesis	2870.29	29033	0.033	23.38	669.29	499.5	275.38	7438.74	186.74	14	4101.03	248013	290841	229316	199421	167894	162410	165117	159015	175705	300212	209794	5.30555e-07
Metabolism	Metabolism of cofactors and vitamins	ko00740	Riboflavin metabolism	2643.29	26953.3	0.033	21.71	615.29	463.71	255.71	6907.29	173.29	13	3804.66	140580	120738	112448	108382	93548.7	80602.6	104667	90478.9	97740.9	173715	112290	1.59751e-07
Metabolism	Metabolism of cofactors and vitamins	ko00750	Vitamin B6 metabolism	2278.42	3944.84	5721.5	4142.83	4011.49	1698.89	4647.01	2665.2	6761.2	6505.83	4237.72	93587.5	109743	92590.8	75810.9	72232.8	63162.2	76230.3	68046.2	61631.1	119004	83203.8	4.37047e-07
Metabolism	Metabolism of cofactors and vitamins	ko00770	Pantothenate and CoA biosynthesis	8727.75	7613.33	2090.5	1514.25	7218.83	1910.58	2497.25	2051.91	15402.8	31561.2	8058.84	392158	340444	326764	274910	248478	255421	313146	250505	281597	465313	314874	1.70531e-07
Metabolism	Metabolism of cofactors and vitamins	ko00670	One carbon pool by folate	3605.69	7069.83	1610.33	1045.09	2658.14	30372.3	20624.8	23739.7	15937.3	15726.2	12239	418888	300908	290231	294498	277287	264222	281032	266975	284861	398421	307732	1.78296e-08
Metabolism	Metabolism of cofactors and vitamins	ko00760	Nicotinate and nicotinamide metabolism	4414.17	11089.2	30425.4	12574.4	3392.48	5910.51	17814.8	4123.08	4106.32	3438.75	9728.91	364036	298328	277283	272578	242352	247945	260792	232729	251500	369787	281733	1.44943e-08
Metabolism	Metabolism of cofactors and vitamins	ko00730	Thiamine metabolism	3769.49	6859.5	7893.25	6941.83	5369.49	747	7744.01	2524.66	11279	7170.09	6029.83	410395	302590	297636	301232	273508	257219	277310	259949	298216	382711	306077	1.57045e-08
Metabolism	Metabolism of other amino acids	ko00472	D-Arginine and D-ornithine metabolism	1947.77	463.43	1344.25	2590.5	2059.48	3825.04	1563.18	3955.24	5814.82	4343.24	2790.7	294.5	4137.75	5920.42	2175.5	2897.33	3071.17	3327.33	1530.5	6392	7264.25	3701.07	0.313982
Metabolism	Metabolism of other amino acids	ko00440	Phosphonate and phosphinate metabolism	2476.51	893.33	176.33	1047.83	1518.16	5733.43	1274.67	4225.83	9591	7918.33	3485.54	28301.1	74725.4	42809.1	38325.3	33106.5	24626.2	28731.7	30631.1	22440	36622	36031.8	5.60541e-05
Metabolism	Metabolism of other amino acids	ko00410	beta-Alanine metabolism	882.03	4691.46	92.5	86.34	2809.75	14504.2	2930.34	3711.12	543.49	488.3	3073.95	77848.9	137535	87207.1	72976.3	56415.9	53382.2	49970.8	52167.1	58248.3	85780.2	73153.2	1.31705e-05
Metabolism	Metabolism of other amino acids	ko00480	Glutathione metabolism	8974.01	6060.91	278.25	243.25	1788.5	10854.3	3192	4967.41	6130.42	5438.91	4792.8	277761	196086	121080	161266	118720	123976	109022	117604	129167	149976	150466	9.1482e-06
Metabolism	Metabolism of other amino acids	ko00473	D-Alanine metabolism	2698.76	4863.75	3983.67	5408.01	1816.32	2707.18	3997.34	1232.41	1597.99	2000.83	3030.63	177097	91239.9	80656.7	102662	80950.8	91844.4	86278.2	78181.8	101411	101540	99186.2	2.24278e-06
Metabolism	Metabolism of other amino acids	ko00471	D-Glutamine and D-glutamate metabolism	2298.02	9098.79	7.33	55.51	463.59	10414.6	1540.35	3841.91	88.77	75.97	2788.49	188928	110535	95843.3	118319	102256	106758	101373	98505.6	109890	132670	116508	2.86868e-07
Metabolism	Metabolism of other amino acids	ko00450	Selenocompound metabolism	3570.43	7124.16	4210.42	5529.26	3499.81	3444.3	4074.34	1401.94	2538.03	3688.24	3908.09	249429	208191	197579	169701	148489	155105	178353	145651	170931	262298	188573	1.63681e-07
Metabolism	Metabolism of other amino acids	ko00430	Taurine and hypotaurine metabolism	799.92	3755.75	8469.25	5409.25	1069.33	3737.5	8274	2875.5	1827.83	1178.75	3739.71	151866	105880	96858.1	101068	91633.9	88402.6	88996.3	85440.6	94777.4	127073	103200	8.01504e-08
Metabolism	Metabolism of other amino acids	ko00460	Cyanoamino acid metabolism	1857	4171.25	277.75	234.5	2260.5	8224.75	6217	7852.5	1524.25	3096.75	3571.62	137680	117198	94359.4	126783	136319	99799.5	107974	124508	106729	107458	115881	8.00116e-10
Metabolism	Metabolism of terpenoids and polyketides	ko00909	Sesquiterpenoid and triterpenoid biosynthesis	203.33	2073.33	0.033	1.67	47.33	35.67	19.67	531.33	13.33	1	292.669	8.16	3.25	0.91	7	1	10	2.5	1089.84	3895.84	1.25	501.975	0.643666
Metabolism	Metabolism of terpenoids and polyketides	ko00906	Carotenoid biosynthesis	210.33	2082.99	2	5.42	76.82	256.09	142.67	707.07	17.17	6.66	350.722	470.41	1999.5	2377.25	1135.34	1379.08	1557.51	682.69	1261.6	8736.92	1825.5	2142.58	0.044194
Metabolism	Metabolism of terpenoids and polyketides	ko01053	Biosynthesis of siderophore group nonribosomal peptides	215.33	2109.16	8.25	7.17	81.16	256.92	166.17	757.74	18.83	13	363.373	1876.73	37265.9	10572	13023.6	7204.18	3286.59	2329.2	8110.93	4965.89	5323.77	9395.89	0.0228735
Metabolism	Metabolism of terpenoids and polyketides	ko00253	Tetracycline biosynthesis	395.84	49.65	733.34	1896.34	395.31	902.34	282.34	459.81	138.35	181.97	543.529	2	1	0.033	3	0.033	2	1	0.033	0.033	0.033	0.9165	0.0115393
Metabolism	Metabolism of terpenoids and polyketides	ko00281	Geraniol degradation	246	2116.16	46	10.92	100.99	1245.42	173.67	669.91	21.33	19.33	464.973	2857.58	25026.3	6596.41	12486.1	8511.42	3693.05	695.55	9733.72	2364.2	4548.43	7651.28	0.0109724
Metabolism	Metabolism of terpenoids and polyketides	ko01057	Biosynthesis of type II polyketide products	397.84	52.65	737.34	1896.34	416.31	1308.34	364.34	489.81	139.35	181.97	598.429	2	1	0.033	3	0.033	2	1	0.033	0.033	0.033	0.9165	0.00989367
Metabolism	Metabolism of terpenoids and polyketides	ko00903	Limonene and pinene degradation	334	289.16	656	2896.5	448.16	2941	764.5	1858.66	521.34	310.16	1101.95	3294.01	18586.5	10977.5	12076.5	12484.7	7947.77	6149.75	10839.9	8703.21	8306.17	9936.6	6.08816e-05
Metabolism	Metabolism of terpenoids and polyketides	ko01054	Nonribosomal peptide structures	883.34	2288.74	228.75	123.25	1753.15	2624.12	359.5	351.86	948.04	1688.74	1124.95	52322.2	25259.1	33249	27034.3	17525.6	26326	28023.8	17038.1	26004.1	32256.9	28503.9	9.90868e-06
Metabolism	Metabolism of terpenoids and polyketides	ko01051	Biosynthesis of ansamycins	504.17	4277.94	39	19.84	491.09	5526.68	887.34	1893.6	176.37	112.28	1392.83	36427.4	40584.5	53203.1	33897.8	45226	49429.1	66724.9	43485.4	48423.2	92093.9	50949.5	6.73645e-06
Metabolism	Metabolism of terpenoids and polyketides	ko00981	Insect hormone biosynthesis	336	2139.16	15.25	12.67	213.99	721.92	235.17	829.24	77.16	63	464.356	2819.83	9029.83	9253.67	8841.75	11978.7	7605.09	6052.09	9857.17	8608.87	8013.58	8206.05	1.6655e-06
Metabolism	Metabolism of terpenoids and polyketides	ko01055	Biosynthesis of vancomycin group antibiotics	530.33	4277.82	690	602.84	354.65	2678.27	538.84	1487.32	346.33	195.66	1170.21	55540.2	31352.7	30365.2	34328.9	28363.2	30700.5	32997.8	28871.8	31833.5	40376.7	34473	2.79123e-07
Metabolism	Metabolism of terpenoids and polyketides	ko00523	Polyketide sugar unit biosynthesis	456.35	4247.8	8	21.34	514.94	8996.01	1187.84	1914.63	58.33	48.64	1745.39	198186	114341	105321	131122	112100	117836	125268	113810	119194	160108	129729	1.51051e-07
Metabolism	Metabolism of terpenoids and polyketides	ko00900	Terpenoid backbone biosynthesis	701	672.82	884	637	2141.32	732	934.5	458.32	2926.68	1459.32	1154.7	510644	291529	296789	332993	297993	300846	314611	291147	337218	387947	336171	8.31353e-08
Metabolism	Metabolism of terpenoids and polyketides	ko00908	Zeatin biosynthesis	988.67	104.17	640.33	2256.33	1921.99	2311.76	553.17	3980.16	526	645.5	1392.81	48145.2	29704.8	27744.4	33893.3	32892.8	29456.2	28445.3	31171.9	31549.6	37742.1	33074.6	2.33956e-08
Organismal Systems	Nervous system	ko04723	Retrograde endocannabinoid signaling	30.34	56.66	6	10	78.98	2117.34	221	406.32	10	36.66	297.33	21.5	13.5	692	5.5	2	13.5	0.033	179	38	3.5	96.8533	0.375816
Organismal Systems	Nervous system	ko04728	Dopaminergic synapse	465.67	54.17	1	1	1	173.25	24	51.5	573	9.33	135.392	28.33	9	3.67	7	10.83	10.67	6.42	169	4.62	17.5	26.704	0.143053
Organismal Systems	Nervous system	ko04726	Serotonergic synapse	188	4	479	1174.5	185	420	88.5	207.5	54	32.5	283.3	28.33	9	3.67	7	10.83	10.67	6.42	169	4.62	17.5	26.704	0.0466825
Organismal Systems	Nervous system	ko04720	Long-term potentiation	112.67	23.49	160.67	631.67	126.32	537.67	154.17	189.32	41.01	107.65	208.464	14	6	3	0.033	1	7	0.033	161	1	0.033	19.3099	0.0179555
Organismal Systems	Nervous system	ko04725	Cholinergic synapse	200.34	77.33	294.34	317.34	222.99	359.34	218.84	94.49	83.67	75.15	194.383	14	6	3	0.033	1	7	0.033	161	1	0.033	19.3099	0.000463019
Organismal Systems	Nervous system	ko04727	GABAergic synapse	929.84	94.84	0.033	0.033	1	161.75	31.5	23	1142	20.16	240.416	109359	91517.3	66272.7	82486.9	76743.6	74319.8	73362.8	72217.5	73277.6	79638.3	79919.5	7.64209e-09
Organismal Systems	Nervous system	ko04724	Glutamatergic synapse	49.17	197	38	28	70.33	3593.5	330.5	1249.5	56.33	14.5	562.683	91797.1	63805.2	55912.4	67608.6	65437.7	63429	68170.9	61733.6	62680.9	73796.8	67437.2	3.24959e-09
Human Diseases	Neurodegenerative diseases	ko05012	Parkinson's disease	24	19.82	67	593	23.32	537	124.5	188.32	4.68	80.32	166.196	134	55.16	810.19	67.5	127.47	86.69	35.81	525.84	265.34	89.66	219.766	0.618701
Human Diseases	Neurodegenerative diseases	ko05014	Amyotrophic lateral sclerosis (ALS)	24	19.82	67	593	23.32	537	124.5	188.32	4.68	80.32	166.196	2202.14	7600.66	13723.3	3503.01	2147.81	2082.19	8222.67	3145.93	6141.66	19624	6839.34	0.00551157
Human Diseases	Neurodegenerative diseases	ko05020	Prion diseases	24	19.82	67	593	23.32	537	124.5	188.32	4.68	80.32	166.196	1499.2	7094.21	9058.46	2545.92	1719.41	1775.34	5900	1624.88	3347.2	12449.5	4701.41	0.00436637
Human Diseases	Neurodegenerative diseases	ko05016	Huntington's disease	24	19.82	67	593	23.32	537	124.5	188.32	4.68	80.32	166.196	5801.18	26575.4	19733.5	13741.4	11874.4	7496.2	8600.07	11814.6	11633.1	19448.4	13671.8	9.51244e-05
Human Diseases	Neurodegenerative diseases	ko05010	Alzheimer's disease	24.5	20.82	67	593	24.32	570.5	130	196.82	4.68	81.82	171.346	54335.1	34737.5	36632.4	32965.2	29345	31653.4	33153.1	30029	36181.1	53569.1	37260.1	4.18838e-07
Metabolism	Nucleotide metabolism	ko00240	Pyrimidine metabolism	24	19.82	67	593	23.32	537	124.5	188.32	4.68	80.32	166.196	1.98272e+06	1.24682e+06	1.15529e+06	1.29722e+06	1.12375e+06	1.13482e+06	1.15963e+06	1.0823e+06	1.25155e+06	1.46144e+06	1.28955e+06	9.72338e-08
Metabolism	Nucleotide metabolism	ko00230	Purine metabolism	24	19.82	67	593	23.32	537	124.5	188.32	4.68	80.32	166.196	2.22725e+06	1.47248e+06	1.38708e+06	1.43283e+06	1.25346e+06	1.28824e+06	1.35829e+06	1.21793e+06	1.40841e+06	1.78466e+06	1.48306e+06	9.1743e-08
Genetic Information Processing	Replication and repair	ko03450	Non-homologous end-joining	16.5	51.5	107	188.5	36	414	149.5	30.5	4	6	100.35	189	432.5	857.84	144.5	160.16	268.34	340.16	226.5	192.5	1636	444.75	0.0481217
Genetic Information Processing	Replication and repair	ko03420	Nucleotide excision repair	16.5	51.5	107	188.5	36	414	149.5	30.5	4	6	100.35	424534	231538	238267	261632	231088	245329	253496	224926	269814	324799	270542	2.12556e-07
Genetic Information Processing	Replication and repair	ko03030	DNA replication	17.5	34.83	6.25	3.25	20.83	363	137.5	272.66	9.5	10.5	87.582	721305	408763	398891	458764	408698	411183	420542	398421	455719	541764	462405	1.52514e-07
Genetic Information Processing	Replication and repair	ko03430	Mismatch repair	21.5	58.5	109	189.5	42.33	530.67	165.5	76.83	6	8	120.783	851052	488664	490557	540300	479291	478053	514226	468069	547711	667412	552533	1.47841e-07
Genetic Information Processing	Replication and repair	ko03410	Base excision repair	16.5	51.5	107	188.5	36	414	149.5	30.5	4	6	100.35	437392	257847	242352	283965	248678	245171	256610	244981	281925	320448	281937	1.20604e-07
Genetic Information Processing	Replication and repair	ko03440	Homologous recombination	17.17	51.5	107	188.5	37.33	848	153.5	30.5	4.33	6	144.383	955974	568083	544422	629712	571896	564535	582486	553219	625581	734396	633031	7.10282e-08
Organismal Systems	Sensory system	ko04750	Inflammatory mediator regulation of TRP channels	16.5	51.5	107	188.5	36	414	149.5	30.5	4	6	100.35	14	6	3	0.033	1	7	0.033	161	1	0.033	19.3099	0.0855756
Organismal Systems	Sensory system	ko04740	Olfactory transduction	16.5	51.5	107	188.5	36	414	149.5	30.5	4	6	100.35	14	6	3	0.033	1	7	0.033	161	1	0.033	19.3099	0.0855756
Organismal Systems	Sensory system	ko04742	Taste transduction	16.5	51.5	107	188.5	36	414	149.5	30.5	4	6	100.35	14	6	3	0.033	1	7	0.033	161	1	0.033	19.3099	0.0855756
Environmental Information Processing	Signal transduction	ko04024	cAMP signaling pathway	2	3	0.033	0.033	21	406	82	30	1	0.033	54.5099	31.83	20	6.5	26.5	24	20	4	185	10	15	34.283	0.649057
Environmental Information Processing	Signal transduction	ko04371	Apelin signaling pathway	2	3	0.033	0.033	21	406	82	30	1	0.033	54.5099	27.5	19	6.5	22.5	17	18	0.033	181	7	4	30.2533	0.585971
Environmental Information Processing	Signal transduction	ko04020	Calcium signaling pathway	2	3	0.033	0.033	21	406	82	30	1	0.033	54.5099	27.5	19	6.5	22.5	17	18	0.033	181	7	4	30.2533	0.585971
Environmental Information Processing	Signal transduction	ko04340	Hedgehog signaling pathway	2	3	0.033	0.033	21	406	82	30	1	0.033	54.5099	14	6	3	0.033	1	7	0.033	161	1	0.033	19.3099	0.428312
Environmental Information Processing	Signal transduction	ko04341	Hedgehog signaling pathway - fly	2	3	0.033	0.033	21	406	82	30	1	0.033	54.5099	14	6	3	0.033	1	7	0.033	161	1	0.033	19.3099	0.428312
Environmental Information Processing	Signal transduction	ko04010	MAPK signaling pathway	2	3	0.033	0.033	21	406	82	30	1	0.033	54.5099	14	6	3	0.033	1	7	0.033	161	1	0.033	19.3099	0.428312
Environmental Information Processing	Signal transduction	ko04014	Ras signaling pathway	2	3	0.033	0.033	21	406	82	30	1	0.033	54.5099	14	6	3	0.033	1	7	0.033	161	1	0.033	19.3099	0.428312
Environmental Information Processing	Signal transduction	ko04310	Wnt signaling pathway	2	3	0.033	0.033	21	406	82	30	1	0.033	54.5099	14	6	3	0.033	1	7	0.033	161	1	0.033	19.3099	0.428312
Environmental Information Processing	Signal transduction	ko04071	Sphingolipid signaling pathway	2	3	0.033	0.033	21	406	82	30	1	0.033	54.5099	3	0.033	0.033	4	6	2	4	3	2	11	3.5066	0.233111
Environmental Information Processing	Signal transduction	ko04011	MAPK signaling pathway - yeast	2	3.33	0.033	0.033	21.33	417	85	31.33	1.67	0.33	56.2056	620.44	493.45	4649.7	924.59	397.08	289.17	2293.35	1620.05	2765.46	7108.49	2116.18	0.0168986
Environmental Information Processing	Signal transduction	ko04013	MAPK signaling pathway - fly	9	22	4	2	16	502	68	160	4	14	80.1	4195.98	19438	9870.82	11128	10029.5	5648.17	2664.26	9985.84	8022.56	6909.25	8789.24	0.000225891
Environmental Information Processing	Signal transduction	ko04068	FoxO signaling pathway	3	5	0.033	0.033	23	551	108	57	1	7	75.5066	5165.58	20671.9	15991.5	12649.8	11443.6	6179.01	6133.44	13214.4	13284	14187.2	11892	3.12727e-05
Environmental Information Processing	Signal transduction	ko04016	MAPK signaling pathway - plant	9.5	23	4	2	17	598.5	86.5	174.5	4	18.5	93.75	74623.5	41906.5	48889.5	33646.3	26227	30577	37076	28848.8	37631	62859.6	42228.5	1.35831e-05
Environmental Information Processing	Signal transduction	ko04152	AMPK signaling pathway	8	14.33	2	2	26.66	648.97	119	127.78	4.79	11.33	96.486	47060.2	33633.7	50686	36778.7	34843.8	28265.3	55302.8	35441.9	36962	74280.7	43325.5	3.80644e-06
Environmental Information Processing	Signal transduction	ko04072	Phospholipase D signaling pathway	3	9	0.033	0.5	21	415.5	90.5	36.5	1	0.033	57.7066	2241.62	11665.5	11037.5	8088.33	11044.6	9952.92	7876.42	9187.88	8415.82	11679.8	9119.03	3.0527e-06
Environmental Information Processing	Signal transduction	ko04151	PI3K-Akt signaling pathway	16.17	54.5	107	189	16.33	451.5	80	7	3.33	6	93.083	5193.11	16845.3	20914.7	14391.3	17007.7	12802.6	18021.5	15973.1	15129	22178.6	15845.7	2.15327e-06
Environmental Information Processing	Signal transduction	ko04066	HIF-1 signaling pathway	8	14.33	2	2	26.66	648.97	119	127.78	4.79	11.33	96.486	155242	80847.8	80525.1	83354.4	70937.3	78748	78615.5	72768.9	88965.7	105181	89518.5	1.2661e-06
Environmental Information Processing	Signal transduction	ko02020	Two-component system	8	14.33	2	2	26.66	648.97	119	127.78	4.79	11.33	96.486	1.14721e+06	1.18346e+06	1.14396e+06	869355	686791	671942	1.01795e+06	693224	865688	1.34986e+06	962945	4.85e-07
Environmental Information Processing	Signal transduction	ko04070	Phosphatidylinositol signaling system	8	14.33	2	2	26.66	648.97	119	127.78	4.79	11.33	96.486	74495.6	64707.5	59456.1	53001.2	49272.6	48385.5	49693.9	47314.5	49712.3	79634.8	57567.4	8.24907e-08
Human Diseases	Substance dependence	ko05031	Amphetamine addiction	2	3	0.033	0.033	21	406	82	30	1	0.033	54.5099	28.33	9	3.67	7	10.83	10.67	6.42	169	4.62	17.5	26.704	0.529938
Human Diseases	Substance dependence	ko05030	Cocaine addiction	2	3	0.033	0.033	21	406	82	30	1	0.033	54.5099	28.33	9	3.67	7	10.83	10.67	6.42	169	4.62	17.5	26.704	0.529938
Human Diseases	Substance dependence	ko05032	Morphine addiction	2	3	0.033	0.033	21	406	82	30	1	0.033	54.5099	14	6	3	0.033	1	7	0.033	161	1	0.033	19.3099	0.428312
Human Diseases	Substance dependence	ko05034	Alcoholism	2	3	0.033	0.033	21	406	82	30	1	0.033	54.5099	14.33	3	0.67	7	9.83	3.67	6.42	8	3.62	17.5	7.404	0.268186
Genetic Information Processing	Transcription	ko03022	Basal transcription factors	2	3	0.033	0.033	21	406	82	30	1	0.033	54.5099	24	2	0.033	7	7	4	5	4	3	11.5	6.7533	0.262273
Genetic Information Processing	Transcription	ko03020	RNA polymerase	2	3	0.033	0.033	21	406	82	30	1	0.033	54.5099	221084	109935	111050	134496	118475	124305	123618	115727	137564	143381	133964	3.91311e-07
Genetic Information Processing	Translation	ko00970	Aminoacyl-tRNA biosynthesis	2	3	0.033	0.033	21	406	82	30	1	0.033	54.5099	1.18197e+06	645729	681900	741723	658086	690804	727630	643444	755770	931672	765873	1.66148e-07
Genetic Information Processing	Translation	ko03010	Ribosome	2	3	0.033	0.033	21	406	82	30	1	0.033	54.5099	2.57772e+06	1.42039e+06	1.43646e+06	1.63534e+06	1.46989e+06	1.5002e+06	1.52119e+06	1.42904e+06	1.6345e+06	1.971e+06	1.65957e+06	1.53043e-07
Genetic Information Processing	Translation	ko03013	RNA transport	2	3	0.033	0.033	21	406	82	30	1	0.033	54.5099	84452.9	53427	51118.6	58363.8	49092.3	45276.8	55057.3	45892.8	49566.9	62725.4	55497.4	9.96178e-08
Genetic Information Processing	Translation	ko03008	Ribosome biogenesis in eukaryotes	2	3	0.033	0.033	21	406	82	30	1	0.033	54.5099	47902.3	31206.8	27721.2	31594.9	27482.9	28430.5	28582.6	26923.8	30420.2	36907.8	31717.3	7.74295e-08
Cellular Processes	Transport and catabolism	ko04140	Autophagy - animal	2	3	0.033	0.033	21	406	82	30	1	0.033	54.5099	14	6	3	0.033	1	7	0.033	161	1	0.033	19.3099	0.428312
Cellular Processes	Transport and catabolism	ko04142	Lysosome	2	3	0.033	0.033	21	406	82	30	1	0.033	54.5099	37651.7	45137.4	20403	64179.9	77844.8	35138.7	14415.8	74106.3	53009.9	31538.8	45342.6	9.8552e-05
Cellular Processes	Transport and catabolism	ko04138	Autophagy - yeast	2	3	0.033	0.033	21	406	82	30	1	0.033	54.5099	16512.1	12758	7185.25	9409.42	7894.25	14377.8	9335.25	7214.67	9572.5	6249.5	10050.9	6.52006e-06
Cellular Processes	Transport and catabolism	ko04146	Peroxisome	2	3	0.033	0.033	21	406	82	30	1	0.033	54.5099	67863.7	76236.1	70626.6	64163.8	56558.1	46025.1	55829.6	55725.9	47800.5	99139.9	63996.9	4.21185e-07
Metabolism	Xenobiotics biodegradation and metabolism	ko00624	Polycyclic aromatic hydrocarbon degradation	0.033	0.033	4	0.033	0.033	0.033	0.033	0.033	0.033	0.033	0.4297	116.9	26.24	12.08	1241.84	65.5	36.34	52.66	38.9	37.4	88	171.586	0.18526
Metabolism	Xenobiotics biodegradation and metabolism	ko00642	Ethylbenzene degradation	0.033	0.033	0.033	0.033	0.033	64	13	7	0.033	3	8.7198	312.4	9634.83	1833.67	2572.51	415.33	310.84	48.09	887.74	222.4	130.09	1636.79	0.112731
Metabolism	Xenobiotics biodegradation and metabolism	ko00364	Fluorobenzoate degradation	1	7	1	1	1	109	11	44	2	0.033	17.7033	556.45	9591.3	1759.16	6197.53	430.83	376.36	55.98	2075.27	74.43	154.84	2127.22	0.0680689
Metabolism	Xenobiotics biodegradation and metabolism	ko00623	Toluene degradation	1	7	1	1	1	109	11	44	2	0.033	17.7033	596.3	9563.32	1745.04	3995.85	723.79	604.22	151.12	1569.97	178.13	234.34	1936.21	0.067616
Metabolism	Xenobiotics biodegradation and metabolism	ko00930	Caprolactam degradation	4	7	2	1	4.33	110.67	12	44.33	2	0.033	18.7363	998.3	9899.32	2158.02	4196.71	644.17	603.2	579.64	2055.61	795.77	1087.84	2301.86	0.0342095
Metabolism	Xenobiotics biodegradation and metabolism	ko00791	Atrazine degradation	6	11.33	2	2	5.66	242.97	37	97.78	3.79	11.33	41.986	17083.6	9560	8771.35	5960.09	2017	1662.51	1315.99	2203.59	1478.59	3536.65	5358.94	0.00954392
Metabolism	Xenobiotics biodegradation and metabolism	ko00984	Steroid degradation	0.033	0.033	0.033	0.033	0.033	64	13	7	0.033	3	8.7198	103.5	12	3	116.67	187.67	65.5	123.5	87.83	64.83	312	107.65	0.00688166
Metabolism	Xenobiotics biodegradation and metabolism	ko00365	Furfural degradation	0.033	0.033	0.033	0.033	0.033	0.033	0.033	0.033	0.033	0.033	0.033	37	13	2.68	12	9.32	6.68	10.32	8	4	23	12.6	0.00378324
Metabolism	Xenobiotics biodegradation and metabolism	ko00363	Bisphenol degradation	0.033	0.033	0.033	0.033	0.033	1	0.033	1	0.033	0.033	0.2264	39.5	11	0.033	20	24	10.5	13.5	11.5	9.5	32	17.1533	0.0014131
Metabolism	Xenobiotics biodegradation and metabolism	ko00633	Nitrotoluene degradation	2	3	0.033	0.033	21	406	82	30	1	0.033	54.5099	26419.5	57328.1	59012.3	22031	19909.2	17882.5	34869.4	21054.1	34004.9	92711.9	38522.3	0.000698289
Metabolism	Xenobiotics biodegradation and metabolism	ko00980	Metabolism of xenobiotics by cytochrome P450	9	9.32	0.033	5	9.32	329	66	108.32	2.68	13.32	55.1993	57635.3	48357.9	26854.7	32316.8	20451	20610.5	17852.8	19499.7	20684.7	23123.2	28738.7	9.30481e-05
Metabolism	Xenobiotics biodegradation and metabolism	ko00982	Drug metabolism - cytochrome P450	2	3	0.033	0.033	21	406	82	30	1	0.033	54.5099	57649.6	48360.9	26855.4	32323.8	20460.3	20614.1	17859.2	19507.7	20687.8	23140.2	28745.9	9.28902e-05
Metabolism	Xenobiotics biodegradation and metabolism	ko00621	Dioxin degradation	14.5	48.5	107	188.5	15	8	67.5	0.5	3	6	45.85	39229	11087.9	20197.6	21006.7	12534.6	14854	23134	13457.6	18192.8	30431.5	20412.6	4.4347e-05
Metabolism	Xenobiotics biodegradation and metabolism	ko00643	Styrene degradation	5	9	2	1	6.5	186.5	109.5	147	2.5	5	47.4	5107.9	4385.99	10951.9	7945.77	7949.65	7119.62	11698.7	10291.7	14819.9	17575.9	9784.7	4.13428e-05
Metabolism	Xenobiotics biodegradation and metabolism	ko00622	Xylene degradation	14.5	48.5	107	188.5	15	8	67.5	0.5	3	6	45.85	41243.3	11402.3	20400.3	23826.6	13156.6	15696.3	23350.4	15600.8	20013.7	31023.5	21571.4	3.52583e-05
Metabolism	Xenobiotics biodegradation and metabolism	ko00626	Naphthalene degradation	2	3	0.033	0.033	21	406	82	30	1	0.033	54.5099	102373	53094.7	54443.9	49831.6	36351.5	41637.7	44295.7	33362.2	43949.3	57400.4	51674	1.49982e-05
Metabolism	Xenobiotics biodegradation and metabolism	ko00361	Chlorocyclohexane and chlorobenzene degradation	10	11	0.033	0.033	0.033	322	68	76	0.033	16	50.3132	8188.88	13506.1	7666.2	6358.27	5548.38	5638.47	7156.73	7853.48	6717.63	6936.59	7557.07	2.39054e-06
Metabolism	Xenobiotics biodegradation and metabolism	ko00625	Chloroalkane and chloroalkene degradation	2	3	0.033	0.033	21	406	82	30	1	0.033	54.5099	111444	66222.3	70687.7	61515.6	53732.2	54141.4	58286.8	48934.1	57791.8	73316.2	65607.2	1.01811e-06
Metabolism	Xenobiotics biodegradation and metabolism	ko00362	Benzoate degradation	2	3	0.033	0.033	21	406	82	30	1	0.033	54.5099	138098	59910.5	69267.6	103656	70113.1	76936.7	92925.3	75948.5	80987.9	102741	87058.5	7.92963e-07
Metabolism	Xenobiotics biodegradation and metabolism	ko00627	Aminobenzoate degradation	2	3	0.033	0.033	21	406	82	30	1	0.033	54.5099	94931.9	64204.8	49434.2	64301.1	50230.2	50304.4	42136.2	50102.8	58062.1	55762.8	57947	5.71872e-07
Metabolism	Xenobiotics biodegradation and metabolism	ko00983	Drug metabolism - other enzymes	2	3	0.033	0.033	21	406	82	30	1	0.033	54.5099	289174	182331	158321	204460	184111	166455	171072	172583	183032	199179	191072	5.70242e-08
