# Supplementary material for: Vitamin A Deficiency Exacerbates Gut Microbiota Dysbiosis and Cognitive Deficits in Amyloid Precursor Protein/Presenilin 1 Transgenic Mice
Source: Front Aging Neurosci. 2021 Nov 1;13:753351. doi: 10.3389/fnagi.2021.753351 (PMC8591312; doi:10.3389/fnagi.2021.753351)
Supplement: Supplementary file 5 [file Table_5.XLSX]

## Sheet: 相关性矩阵
Spearman correlation
Genus name	Serum retinol(r value)	P Value	Liver retinol(r value)	P Value
g__Lactobacillus	0.69925	0.0006	0.51579	0.01992
g__norank_f__Muribaculaceae	-0.24812	0.29152	-0.23158	0.3259
g__Faecalibaculum	-0.17018	0.47317	0.04669	0.84504
g__Romboutsia	0.14436	0.5437	0.29323	0.20957
g__Desulfovibrio	-0.04812	0.84034	-0.20902	0.37647
g__Coriobacteriaceae_UCG-002	-0.32046	0.16835	-0.1394	0.55778
g__Candidatus_Saccharimonas	0.22339	0.34376	0.06694	0.77916
g__Bacteroides	-0.37744	0.10087	-0.19248	0.41621
g__Escherichia-Shigella	0.39398	0.08565	0.33684	0.14643
g__Streptococcus	0.11128	0.64045	0.05414	0.82067
g__norank_f__norank_o__Clostridia_UCG-014	-0.49474	0.02658	-0.66466	0.00139
g__Alistipes	-0.4	0.08055	-0.39248	0.08696
g__unclassified_f__Lachnospiraceae	-0.25273	0.28236	-0.23242	0.3241
g__Enterorhabdus	-0.14737	0.53525	-0.36241	0.11634
g__Rikenella	0.08421	0.7241	0.08571	0.71937
g__Turicibacter	-0.12599	0.59661	-0.19974	0.3985
g__norank_f__Lachnospiraceae	-0.2797	0.23235	-0.31429	0.17717
g__Akkermansia	0.15198	0.52241	0.09255	0.69797
g__Odoribacter	-0.21053	0.37297	-0.29173	0.21203
g__Clostridium_sensu_stricto_1	0.04062	0.865	-0.16322	0.49172
g__Enterococcus	0.08722	0.71464	-0.00752	0.9749
g__Mucispirillum	-0.27926	0.23311	-0.36357	0.11509
g__Blautia	-0.05714	0.81088	-0.0812	0.73361
g__Enterobacter	0.08148	0.73274	0.04074	0.86459
g__norank_f__Oscillospiraceae	-0.28808	0.21807	-0.47762	0.03319
g__Lachnospiraceae_NK4A136_group	-0.15801	0.50582	-0.06772	0.77666
g__Parvibacter	-0.05867	0.80592	-0.13388	0.57361
g__Erysipelatoclostridium	0.19481	0.41048	0.16171	0.49578
g__norank_f__Ruminococcaceae	-0.09036	0.70479	-0.25151	0.28477
g__Lachnoclostridium	-0.09932	0.67696	0.02935	0.90226
g__Monoglobus	0.0158	0.9473	-0.27003	0.24957
g__Colidextribacter	-0.22105	0.34897	-0.55188	0.01164
g__Helicobacter	-0.14291	0.5478	-0.17375	0.4638
g__Anaerotruncus	-0.32278	0.16512	-0.38235	0.09616
g__Bifidobacterium	-0.12599	0.59661	-0.02791	0.907
g__Acinetobacter	0.32149	0.16691	-0.04993	0.83443
g__Oscillibacter	-0.1392	0.55834	-0.17758	0.45386
g__norank_f__Erysipelotrichaceae	-0.03988	0.86743	-0.29797	0.20196
g__norank_f__norank_o__Clostridia_vadinBB60_group	-0.10986	0.64475	-0.31302	0.17902
g__Lachnospiraceae_UCG-006	0.16247	0.49375	0.11583	0.62675
g__Parabacteroides	-0.26486	0.2591	-0.14146	0.55191
g__Lactococcus	-0.02784	0.90725	-0.00226	0.99246
g__Roseburia	-0.37622	0.10207	-0.57487	0.00801
g__Tuzzerella	-0.30937	0.18441	-0.39819	0.08206
g__unclassified_f__Ruminococcaceae	-0.14887	0.53104	-0.29323	0.20957
g__norank_f__Eubacterium_coprostanoligenes_group	0.26467	0.25945	0.26996	0.24969
g__GCA-900066575	-0.18886	0.4252	-0.10694	0.6536
g__norank_f__norank_o__Gastranaerophilales	-0.08735	0.71423	0.00904	0.96984
g__norank_f__Eggerthellaceae	-0.27218	0.24567	-0.43459	0.05552
g__unclassified_f__Oscillospiraceae	-0.13866	0.55989	-0.27355	0.24321
g__Bilophila	-0.1145	0.63074	0.19435	0.41161
g__norank_f__norank_o__RF39	-0.75588	0.00012	-0.7682	8e-05
g__Family_XIII_AD3011_group	-0.02718	0.90944	-0.1963	0.40683
g__Marvinbryantia	-0.39096	0.08829	-0.46177	0.0404
g__norank_f__Peptococcaceae	-0.23419	0.32033	-0.5369	0.01465
g__Intestinimonas	-0.42987	0.05853	-0.60935	0.00434
g__Muribaculum	0.00227	0.99243	0.17536	0.4596
g__UCG-009	-0.10799	0.65041	-0.01369	0.95432
g__Corynebacterium	-0.20577	0.38412	-0.3197	0.16942
g__norank_f__Christensenellaceae	-0.344	0.13752	-0.3312	0.15374
g__Staphylococcus	-0.04274	0.858	-0.07305	0.75956
g__NK4A214_group	0.07054	0.76761	-0.27305	0.24411
g__Gordonibacter	-0.13549	0.56898	-0.18969	0.42313
g__norank_f__UCG-010	-0.0633	0.79091	-0.1884	0.42636
g__unclassified_p__Firmicutes	0.03689	0.87729	0.29819	0.20161
g__Negativibacillus	-0.13218	0.57855	-0.18807	0.42717
g__Eubacterium_nodatum_group	-0.31901	0.1704	-0.23756	0.31321
g__A2	-0.56833	0.00894	-0.32116	0.16737
g__unclassified_f__Peptostreptococcaceae	-0.13743	0.5634	0.11413	0.63187
g__Leuconostoc	0.10212	0.66835	0.08775	0.71298
g__unclassified_o__Bacteroidales	-0.17271	0.46654	0.08123	0.73353
g__Rhodococcus	-0.01213	0.95953	0.04093	0.86398
g__Harryflintia	-0.17529	0.45978	-0.28447	0.22415
g__Anaerofustis	0.00227	0.99244	-0.28086	0.23033
g__Eisenbergiella	0.0034	0.98866	0.04417	0.8533
g__UBA1819	-0.22862	0.33229	-0.23922	0.30974
g__Eubacterium_brachy_group	0.03021	0.89938	-0.01964	0.93451
g__unclassified_c__Bacilli	0.07632	0.74912	0.27877	0.23397
g__unclassified_c__Clostridia	-0.15774	0.50658	-0.16453	0.4882
g__norank_f__norank_o__norank_c__Clostridia	0.33363	0.15057	-0.08093	0.73449
g__unclassified_o__Lactobacillales	-0.0971	0.68384	0.04413	0.85342
g__Lachnospiraceae_FCS020_group	-0.11192	0.63851	-0.08832	0.71118
g__Eubacterium_ventriosum_group	0.13152	0.58047	-0.10246	0.66731
g__Parasutterella	-0.28777	0.21858	-0.29546	0.20597
g__Bradyrhizobium	0.02621	0.91265	0.03315	0.88965
g__ASF356	-0.42729	0.06023	-0.15178	0.52296
g__Rodentibacter	-0.44204	0.051	-0.50764	0.02232
g__Burkholderia-Caballeronia-Paraburkholderia	0.1162	0.62564	-0.00577	0.98074
g__Globicatella	-0.13083	0.58248	-0.14351	0.5461
g__Acetatifactor	0.01272	0.95756	-0.07949	0.73904
g__Ralstonia	0.22956	0.33025	-0.04083	0.8643
g__Peptococcus	-0.15767	0.50677	-0.18852	0.42606
g__Christensenellaceae_R-7_group	-0.43407	0.05584	-0.60906	0.00437
g__Anaerovorax	-0.13632	0.5666	-0.08363	0.72593
g__Candidatus_Soleaferrea	0.0307	0.89775	-0.27788	0.23553
g__Butyricicoccus	-0.31492	0.17625	-0.35397	0.12573
g__norank_f__Flavobacteriaceae	-0.20328	0.39002	0.10009	0.6746
g__Formosa	0.38235	0.09616	0.49836	0.02532
g__Stenotrophomonas	0.01732	0.94222	0.02392	0.92026
g__Anoxybacillus	-0.23109	0.32695	-0.16202	0.49495
g__Eubacterium_xylanophilum_group	-0.35201	0.12799	-0.13547	0.56905
g__Aerococcus	0.24673	0.29432	0.18868	0.42565
g__Peptostreptococcus	-0.1986	0.40125	-0.05875	0.80565
g__unclassified_f__Anaerovoracaceae	-0.25861	0.27093	-0.13925	0.5582
g__Lachnospiraceae_UCG-001	-0.39976	0.08076	-0.45541	0.04361
g__norank_f__Caulobacteraceae	-0.10877	0.64806	-0.27093	0.24793
g__Bosea	-0.04321	0.85647	-0.14375	0.54543
g__Candidatus_Arthromitus	-0.46004	0.04125	-0.2615	0.26542
g__UCG-005	-0.28762	0.21883	-0.13098	0.58203
g__Olsenella	0.01399	0.95331	-0.17114	0.47065
g__Family_XIII_UCG-001	-0.30555	0.19018	-0.2696	0.25035
g__Sphingomonas	-0.39453	0.08517	-0.47265	0.03533
g__Nocardioides	0.02424	0.9192	-0.08204	0.73095
g__Clostridium_sensu_stricto_12	0.01399	0.95331	-0.17114	0.47065
g__norank_f__norank_o__Oscillospirales	-0.34769	0.13306	-0.39048	0.08872
g__unclassified_f__Eggerthellaceae	0.19013	0.42204	0.11408	0.63202
g__Microbacterium	-0.5141	0.0204	-0.52055	0.01862
g__Macrococcus	-0.1816	0.44354	-0.38498	0.09371
g__Sphingobium	-0.05968	0.80264	-0.25861	0.27093
g__Lachnospiraceae_UCG-010	0.00796	0.97344	-0.08653	0.71679
g__Arthrobacter	-0.42615	0.06099	-0.36925	0.10911
g__Wolinella	-0.22578	0.33849	-0.42869	0.0593
g__norank_f__norank_o__Rhodospirillales	-0.19339	0.41398	-0.38389	0.09473
g__unclassified_o__Oscillospirales	-0.26555	0.25782	-0.1472	0.53571
g__Weissella	-0.01695	0.94346	-0.12712	0.5933
g__Kocuria	0.11743	0.62196	0.23608	0.31633
g__Brevundimonas	-0.04747	0.84247	-0.15104	0.52502
g__Clostridium_sensu_stricto_18	-0.17342	0.46466	-0.28904	0.21647
g__Cloacibacterium	0.1951	0.40977	-0.15174	0.52306
g__Paracoccus	-0.05968	0.80264	-0.25861	0.27093
g__MM2	0.02168	0.92772	-0.21678	0.35861
g__norank_f__Eubacteriaceae	-0.2385	0.31124	0.01816	0.93943
g__Atopococcus	-0.1816	0.44354	-0.38498	0.09371
g__norank_f__Rhodobacteraceae	0.2307	0.3278	0.42497	0.06179
g__Exiguobacterium	-0.17462	0.46152	-0.29874	0.20075
g__Rothia	-0.00433	0.98555	-0.18328	0.43924
g__Actinomyces	-0.09946	0.67652	-0.05968	0.80264
g__Peptoniphilus	-0.05968	0.80264	-0.25861	0.27093
g__Alloprevotella	-0.09946	0.67652	-0.05968	0.80264
g__norank_f__Rhizobiales_Incertae_Sedis	0.31794	0.17191	0.28904	0.21647
g__Anaerosalibacter	-0.0289	0.90372	-0.11561	0.6274
g__unclassified_f__Rikenellaceae	-0.11561	0.6274	-0.23123	0.32665
